# Supplementary material for: (S)-1-Methoxy­carbonyl-2-(4-nitro­phen­yl)ethanaminium chloride
Source: Acta Crystallogr Sect E Struct Rep Online. 2008 Jul 12;64(Pt 8):o1460. doi: 10.1107/S1600536808020874 (PMC2962090; doi:10.1107/S1600536808020874)
Supplement: Supplementary file 2 [file e-64-o1460-Isup2.hkl]

# 
# h,k,l, Fc-squared, Fo-squared, sigma(Fo-squared) and status flag 
# 
data_I
_shelx_title ' 3 in P2(1)' 
_shelx_refln_list_code          4 
_shelx_F_calc_maximum       65.17 
_exptl_crystal_F_000       272.00 
_reflns_d_resolution_high  0.7722 
 
loop_ 
 _symmetry_equiv_pos_as_xyz 
 'x, y, z' 
 '-x, y+1/2, -z' 
 
_cell_length_a     4.8251 
_cell_length_b     8.4256 
_cell_length_c    15.1115 
_cell_angle_alpha  90.000 
_cell_angle_beta   95.644 
_cell_angle_gamma  90.000 
 
_shelx_F_squared_multiplier     1.000 
 
loop_ 
 _refln_index_h 
 _refln_index_k 
 _refln_index_l 
 _refln_F_squared_calc 
 _refln_F_squared_meas 
 _refln_F_squared_sigma 
 _refln_observed_status 
   0 -10   0      114.41      128.94     24.99 o 
   1 -10   0       18.67       18.70      4.75 o 
   2 -10   0       12.95       13.21      3.40 o 
   1  -9   0        6.99        5.19      2.58 o 
   2  -9   0        0.87       -0.20      2.25 o 
   3  -9   0        3.89        1.60      4.47 o 
   0  -8   0       84.80       91.44      8.25 o 
   1  -8   0      101.56      110.45      6.60 o 
   2  -8   0       19.80       12.62      3.04 o 
   3  -8   0       34.69       42.22      5.35 o 
   4  -8   0        2.83       -0.47      3.96 o 
   1  -7   0       39.04       45.25      6.84 o 
   2  -7   0        4.85       18.08      5.13 o 
   3  -7   0        8.14        7.86      4.14 o 
   4  -7   0        2.08        2.98      4.02 o 
   0  -6   0      315.02      320.89     12.15 o 
   1  -6   0      119.06      120.05      5.27 o 
   2  -6   0       79.84       85.12      4.75 o 
   3  -6   0       11.71        6.32      2.01 o 
   4  -6   0        1.99        3.69      3.80 o 
   5  -6   0       19.49       20.62      5.25 o 
   1  -5   0      178.74      192.37      5.89 o 
   2  -5   0        2.32        9.01      2.89 o 
   3  -5   0       14.55       17.49      4.02 o 
   4  -5   0        4.61        3.30      1.82 o 
   5  -5   0        1.06        2.24      2.39 o 
   0  -4   0     1038.97     1147.39     14.04 o 
   1  -4   0      465.69      468.91      8.48 o 
   2  -4   0      179.82      195.79      5.76 o 
   3  -4   0       81.80       90.71      7.39 o 
   4  -4   0       17.46       20.02      2.13 o 
   5  -4   0       30.14       31.60      4.20 o 
   1  -3   0      426.75      412.48      7.16 o 
   2  -3   0       51.37       54.80      2.50 o 
   3  -3   0       44.41       54.83      3.45 o 
   4  -3   0        5.78        8.34      2.32 o 
   5  -3   0        2.34        4.31      2.40 o 
   0  -2   0     1318.92     1285.19     13.61 o 
   1  -2   0     3577.37     3462.07     19.89 o 
   2  -2   0      227.60      217.88      4.57 o 
   3  -2   0      211.40      217.98      5.76 o 
   4  -2   0       36.88       38.46      3.50 o 
   5  -2   0       45.70       47.32      5.62 o 
   1  -1   0      385.98      426.63      5.11 o 
   2  -1   0       59.64       58.34      1.98 o 
   3  -1   0      123.52      117.52      5.07 o 
   4  -1   0        2.77        4.79      1.90 o 
   5  -1   0        2.80        4.85      2.50 o 
   6  -1   0       12.64        4.54      4.78 o 
   1   0   0      457.57      374.98      2.94 o 
   2   0   0      731.08      742.10      8.90 o 
   3   0   0        0.17        2.48      1.42 o 
   4   0   0      116.28      116.27      4.84 o 
   5   0   0       47.94       46.55      4.68 o 
   6   0   0        8.20        1.21      3.92 o 
   1   1   0      383.47      420.47      3.72 o 
   2   1   0       58.99       60.85      2.58 o 
   3   1   0      125.42      122.89      5.19 o 
   4   1   0        2.72        4.37      0.94 o 
   5   1   0        2.54        1.54      1.11 o 
   6   1   0       12.83       16.93      6.77 o 
   0   2   0     1358.13     1279.28     12.60 o 
   1   2   0     3607.76     3505.11     17.75 o 
   2   2   0      219.65      213.27      3.20 o 
   3   2   0      210.55      209.30      4.65 o 
   4   2   0       38.22       32.63      2.84 o 
   5   2   0       45.24       50.24      7.63 o 
   6   2   0        7.78       13.59      4.88 o 
   1   3   0      426.24      409.52      3.76 o 
   2   3   0       52.63       54.83      2.29 o 
   3   3   0       43.18       46.23      2.56 o 
   4   3   0        6.19        8.27      1.85 o 
   5   3   0        2.41        6.41      2.88 o 
   0   4   0     1059.39     1173.57      8.87 o 
   1   4   0      449.75      470.74      4.08 o 
   2   4   0      188.92      212.39      4.79 o 
   3   4   0       80.40       89.23      6.22 o 
   4   4   0       18.49       17.50      1.89 o 
   5   4   0       30.64       22.45      4.36 o 
   1   5   0      178.96      189.54      4.76 o 
   2   5   0        2.12        2.25      1.32 o 
   3   5   0       14.69       13.31      1.83 o 
   4   5   0        4.44        2.85      3.65 o 
   5   5   0        1.01        4.75      3.38 o 
   0   6   0      312.35      306.42      7.44 o 
   1   6   0      123.10      116.60      3.83 o 
   2   6   0       77.47       78.77      6.53 o 
   3   6   0       11.58        6.95      1.90 o 
   4   6   0        2.07        4.31      1.71 o 
   5   6   0       19.45       15.29      6.30 o 
   1   7   0       39.26       35.41      2.22 o 
   2   7   0        5.08        5.26      1.15 o 
   3   7   0        7.94        4.58      1.28 o 
   4   7   0        1.93        3.44      2.62 o 
   0   8   0       81.07       75.27     12.64 o 
   1   8   0      104.89       93.34      5.61 o 
   2   8   0       18.34       16.78      4.78 o 
   3   8   0       34.81       38.44      6.44 o 
   4   8   0        2.66        3.54      2.66 o 
   1   9   0        7.11       12.80      3.62 o 
   2   9   0        0.81        0.46      1.53 o 
   3   9   0        3.92        1.97      3.86 o 
   0  10   0      115.94       90.97     27.09 o 
   1  10   0       17.43        5.18      7.95 o 
   2  10   0       13.45        9.19      4.54 o 
  -2 -10   1       15.03       23.90      5.55 o 
  -1 -10   1       15.37       23.36      5.05 o 
   0 -10   1       20.78       27.56      4.52 o 
   1 -10   1        2.21        4.50      2.76 o 
   2 -10   1       37.35       33.04     10.37 o 
  -3  -9   1        1.62        7.24      4.86 o 
  -2  -9   1        6.65        4.04      2.41 o 
  -1  -9   1        3.94        4.33      4.62 o 
   0  -9   1       22.84       16.48      3.61 o 
   1  -9   1        3.92        0.43      5.38 o 
   2  -9   1        4.03        6.15      2.51 o 
   3  -9   1        0.48       -0.02      2.22 o 
  -4  -8   1        3.01        7.76      4.45 o 
  -3  -8   1       13.33       14.20      3.16 o 
  -2  -8   1       12.70       10.73      4.17 o 
  -1  -8   1       66.70       72.91      5.33 o 
   0  -8   1       59.61       63.78      5.26 o 
   1  -8   1       29.67       41.18      6.44 o 
   2  -8   1       17.29       25.09      6.62 o 
   3  -8   1       28.92       30.55      4.56 o 
   4  -8   1        7.41       11.35      4.70 o 
  -4  -7   1        1.71        3.82      3.86 o 
  -3  -7   1       45.82       41.91      7.61 o 
  -2  -7   1       53.36       60.64      4.16 o 
  -1  -7   1       55.45       49.20      4.05 o 
   0  -7   1       19.12       18.48      3.05 o 
   1  -7   1       26.75       27.28      4.52 o 
   2  -7   1       19.01       17.84      3.11 o 
   3  -7   1        1.41        0.36      3.24 o 
   4  -7   1        3.60        2.05      3.90 o 
  -5  -6   1       10.76        6.79      3.16 o 
  -4  -6   1        2.88        0.02      2.43 o 
  -3  -6   1       90.87       94.83      5.18 o 
  -2  -6   1       26.33       31.17      5.39 o 
  -1  -6   1      330.64      352.57      9.35 o 
   0  -6   1      206.18      212.53      7.18 o 
   1  -6   1       32.68       39.03      3.74 o 
   2  -6   1      103.24      114.18      7.24 o 
   3  -6   1       19.42       18.73      5.29 o 
   4  -6   1       41.58       37.15      4.45 o 
   5  -6   1       14.45       12.61      3.43 o 
  -5  -5   1        1.42        1.02      2.60 o 
  -4  -5   1       34.55       34.44      4.83 o 
  -3  -5   1       60.78       65.81      3.94 o 
  -2  -5   1      110.99      107.77      6.53 o 
  -1  -5   1       71.64       81.74      3.85 o 
   0  -5   1       77.07       76.13      3.76 o 
   1  -5   1       30.34       29.24      2.58 o 
   2  -5   1      122.30      143.68      5.60 o 
   3  -5   1        1.56        2.70      2.62 o 
   4  -5   1       12.72        6.32      2.07 o 
   5  -5   1       10.83        3.79      2.47 o 
  -5  -4   1       30.83       31.77      4.13 o 
  -4  -4   1        0.96       -0.07      2.45 o 
  -3  -4   1      137.69      145.03      7.02 o 
  -2  -4   1      165.84      163.26      9.12 o 
  -1  -4   1      509.27      503.80      8.70 o 
   0  -4   1      518.31      546.63      6.88 o 
   1  -4   1      534.58      536.08     12.03 o 
   2  -4   1       95.92      100.19      4.32 o 
   3  -4   1       94.92      104.15      4.52 o 
   4  -4   1       37.80       40.43      2.76 o 
   5  -4   1       26.88       30.30      5.02 o 
  -5  -3   1        9.24        7.80      2.16 o 
  -4  -3   1       14.90        8.62      1.57 o 
  -3  -3   1       24.08       23.61      1.88 o 
  -2  -3   1      392.84      397.10      9.04 o 
  -1  -3   1       38.51       46.99      3.12 o 
   0  -3   1      132.52      112.77      2.98 o 
   2  -3   1      571.96      563.89     12.18 o 
   3  -3   1       47.39       46.07      5.38 o 
   4  -3   1        1.92        2.39      1.07 o 
   5  -3   1        3.83        8.68      2.97 o 
  -5  -2   1        5.42        6.07      1.57 o 
  -4  -2   1       13.17       21.82      3.60 o 
  -3  -2   1      124.93      131.10      4.66 o 
  -2  -2   1       81.61       82.28      3.12 o 
  -1  -2   1     1499.68     1499.65     10.20 o 
   0  -2   1     2478.20     2551.17     21.86 o 
   2  -2   1      105.77       99.24      4.82 o 
   3  -2   1       75.43       66.74      4.07 o 
   4  -2   1      101.32      110.35      7.33 o 
   5  -2   1       29.91       32.15      5.16 o 
  -5  -1   1        0.90        0.33      1.12 o 
  -4  -1   1       21.65       23.51      3.50 o 
  -3  -1   1      168.89      181.71      7.01 o 
  -2  -1   1      101.59       96.17      2.50 o 
  -1  -1   1     1490.81     1483.74      8.10 o 
   0  -1   1     1346.59     1170.29      7.09 o 
   1  -1   1     4246.85     4170.98     29.14 o 
   2  -1   1       42.43       44.70      2.48 o 
   3  -1   1      120.64      129.55     10.44 o 
   4  -1   1        6.94        6.97      3.41 o 
   5  -1   1        4.32        4.16      1.65 o 
  -6   0   1        1.17       -0.70      4.39 o 
  -5   0   1       15.08       13.95      2.55 o 
  -4   0   1        1.99        4.16      1.72 o 
  -3   0   1        0.06        0.16      1.03 o 
  -2   0   1     2254.55     2179.13     22.98 o 
  -1   0   1      269.96      281.17      2.57 o 
   1   0   1     1055.02      928.89      6.32 o 
   2   0   1      379.30      376.19      4.08 o 
   3   0   1      177.74      196.64      4.77 o 
   4   0   1       32.51       38.08      4.06 o 
   5   0   1       42.19       50.64      5.31 o 
   6   0   1        1.53       -1.05      3.88 o 
  -6   1   1       12.94       12.48      4.82 o 
  -5   1   1        0.84        2.02      2.01 o 
  -4   1   1       21.63       20.45      2.97 o 
  -3   1   1      166.84      164.86      5.12 o 
  -2   1   1      106.51      106.38      2.86 o 
  -1   1   1     1487.44     1513.99     13.35 o 
   0   1   1     1355.37     1173.57      9.87 o 
   1   1   1     4230.75     4198.76     16.26 o 
   2   1   1       42.66       44.26      2.72 o 
   3   1   1      120.94      119.73      3.97 o 
   4   1   1        6.94        7.46      1.55 o 
   5   1   1        4.28        1.13      1.64 o 
   6   1   1        1.40        2.13      3.04 o 
  -6   2   1       16.88       17.63      5.07 o 
  -5   2   1        4.90        6.40      2.74 o 
  -4   2   1       13.57       15.51      1.61 o 
  -3   2   1      120.24      120.88      3.55 o 
  -2   2   1       89.43       90.52      2.82 o 
  -1   2   1     1503.12     1514.65     10.47 o 
   0   2   1     2455.63     2482.28     22.80 o 
   1   2   1     1440.36     1447.19      7.60 o 
   2   2   1      105.46      100.92      2.81 o 
   3   2   1       77.17       66.28      3.15 o 
   4   2   1      100.64      102.93      6.00 o 
   5   2   1       29.86       31.61      3.45 o 
   6   2   1        0.26        4.32      2.97 o 
  -5   3   1        9.02        6.18      4.43 o 
  -4   3   1       14.64       14.19      2.19 o 
  -3   3   1       24.36       24.05      2.68 o 
  -2   3   1      388.73      384.53      6.54 o 
  -1   3   1       41.02       48.54      1.61 o 
   0   3   1      129.90      110.68      1.69 o 
   1   3   1      715.66      737.33      5.93 o 
   2   3   1      569.38      564.03      7.41 o 
   3   3   1       47.66       50.36      2.78 o 
   4   3   1        1.96        0.89      1.35 o 
   5   3   1        3.76        6.42      2.82 o 
  -5   4   1       30.57       29.47     10.03 o 
  -4   4   1        1.35        0.91      1.42 o 
  -3   4   1      134.44      142.67      5.82 o 
  -2   4   1      165.77      164.16      4.72 o 
  -1   4   1      501.25      506.09      5.43 o 
   0   4   1      525.55      551.88      4.15 o 
   1   4   1      528.34      532.77      4.39 o 
   2   4   1       94.98       87.10      3.92 o 
   3   4   1       93.52       90.58      4.11 o 
   4   4   1       38.38       45.76      7.51 o 
   5   4   1       26.61       31.52      4.69 o 
  -5   5   1        1.21       -0.02      2.42 o 
  -4   5   1       34.29       30.88      3.26 o 
  -3   5   1       60.99       57.17      3.36 o 
  -2   5   1      111.03      109.51      4.33 o 
  -1   5   1       72.50       82.09      3.93 o 
   0   5   1       76.55       71.97      2.20 o 
   1   5   1       30.09       28.82      2.27 o 
   2   5   1      122.59      134.68      3.62 o 
   3   5   1        1.59        1.63      0.97 o 
   4   5   1       12.65        7.99      4.56 o 
   5   5   1       10.91       12.42      3.69 o 
  -5   6   1       10.96        7.38      3.30 o 
  -4   6   1        2.43        2.29      2.56 o 
  -3   6   1       90.79       91.20      4.92 o 
  -2   6   1       26.40       28.85      2.25 o 
  -1   6   1      333.49      343.31      7.12 o 
   0   6   1      203.56      198.98      5.33 o 
   1   6   1       35.00       37.58      2.23 o 
   2   6   1      100.72       89.92      7.52 o 
   3   6   1       20.56       15.56      2.24 o 
   4   6   1       41.40       48.24      7.67 o 
   5   6   1       14.54       11.78      5.05 o 
  -4   7   1        1.72        0.44      1.31 o 
  -3   7   1       45.81       44.71      7.60 o 
  -2   7   1       55.26       54.92      3.93 o 
  -1   7   1       54.50       49.17      2.41 o 
   0   7   1       18.70       22.48      1.70 o 
   1   7   1       26.30       26.22      2.67 o 
   2   7   1       19.22       12.56      1.58 o 
   3   7   1        1.44        2.04      1.04 o 
   4   7   1        3.53        8.19      2.85 o 
  -4   8   1        2.91        2.38      4.10 o 
  -3   8   1       13.66        8.41      4.25 o 
  -2   8   1       12.19        8.27      1.69 o 
  -1   8   1       67.61       67.36      4.36 o 
   0   8   1       59.82       61.84      4.09 o 
   1   8   1       30.38       34.25      3.42 o 
   2   8   1       16.32       22.41      2.96 o 
   3   8   1       28.58       24.76     10.31 o 
   4   8   1        7.83       11.18      7.84 o 
  -3   9   1        1.81        6.20      4.06 o 
  -2   9   1        6.73        6.83      2.20 o 
  -1   9   1        3.69        1.57      2.49 o 
   0   9   1       22.88       27.67      3.92 o 
   1   9   1        3.92        1.00      1.46 o 
   2   9   1        4.06        1.99      2.20 o 
   3   9   1        0.47        3.78      4.25 o 
  -2  10   1       15.04       29.63      8.60 o 
  -1  10   1       15.46        8.86      2.97 o 
   0  10   1       20.92       22.34      4.84 o 
   1  10   1        2.08        2.30      3.44 o 
   2  10   1       37.38       34.52     10.08 o 
  -2 -10   2        8.55        9.62      6.48 o 
  -1 -10   2        2.98        1.49      2.97 o 
   0 -10   2       18.11       20.67      5.89 o 
   1 -10   2        2.28        6.14      2.98 o 
   2 -10   2       16.85       25.52      4.51 o 
  -3  -9   2        9.62       12.13      6.40 o 
  -2  -9   2       12.60        7.39      2.83 o 
  -1  -9   2       27.90       30.91      4.39 o 
   0  -9   2        5.33       -1.45      2.93 o 
   1  -9   2       19.59       19.68      3.69 o 
   2  -9   2        1.89        4.93      2.83 o 
   3  -9   2        8.26        6.85      3.37 o 
  -4  -8   2        0.91        2.45      2.86 o 
  -3  -8   2        6.79        6.30      4.12 o 
  -2  -8   2       26.49       20.69      3.64 o 
  -1  -8   2       69.33       70.70      5.09 o 
   0  -8   2        3.17        9.60      4.28 o 
   1  -8   2      113.58      110.22      8.32 o 
   2  -8   2       13.46       14.29      4.00 o 
   3  -8   2       26.23       26.67      4.05 o 
   4  -8   2        4.13       11.51      4.68 o 
  -4  -7   2       33.62       29.06      5.08 o 
  -3  -7   2        9.21        6.13      2.85 o 
  -2  -7   2       13.28       13.59      2.60 o 
  -1  -7   2       81.00       73.55      5.15 o 
   0  -7   2       31.81       36.08      4.15 o 
   1  -7   2        8.72       14.51      3.98 o 
   2  -7   2       66.62       67.23      5.15 o 
   3  -7   2       16.98       15.11      2.98 o 
   4  -7   2        6.82       10.73      2.77 o 
  -5  -6   2        0.10        0.55      3.26 o 
  -4  -6   2        3.87        4.91      3.94 o 
  -3  -6   2      104.79      104.66      5.17 o 
  -2  -6   2       20.04       25.35      3.30 o 
  -1  -6   2       89.48       87.40      4.89 o 
   0  -6   2      113.61      112.11      5.04 o 
   1  -6   2       50.93       49.45      3.88 o 
   2  -6   2      287.91      316.78      9.38 o 
   3  -6   2       23.91       25.02      5.80 o 
   4  -6   2       72.23       75.82      7.32 o 
   5  -6   2        2.02        1.69      2.60 o 
  -5  -5   2        4.84        2.42      2.84 o 
  -4  -5   2       46.32       69.02      7.50 o 
  -3  -5   2       20.20       25.09      2.81 o 
  -2  -5   2       72.64       62.49      3.41 o 
  -1  -5   2       79.08       90.85      5.62 o 
   0  -5   2       27.03       31.40      2.95 o 
   1  -5   2      244.02      250.94      7.09 o 
   2  -5   2      107.85      101.89      6.12 o 
   3  -5   2        3.70        3.00      2.21 o 
   4  -5   2        2.52        1.30      1.93 o 
   5  -5   2        0.86        3.74      1.93 o 
  -5  -4   2        0.19        4.51      2.52 o 
  -4  -4   2        6.56        6.46      2.73 o 
  -3  -4   2       60.90       51.02      2.48 o 
  -2  -4   2       87.81       95.25      4.01 o 
  -1  -4   2      745.67      759.53      8.09 o 
   0  -4   2      101.72       96.26      3.72 o 
   1  -4   2       90.59      121.59      3.90 o 
   2  -4   2      328.16      318.62     10.65 o 
   3  -4   2      175.39      183.65      5.63 o 
   4  -4   2       61.43       73.52      4.46 o 
   5  -4   2        5.41        5.41      3.48 o 
  -5  -3   2        5.83       12.88      2.45 o 
  -4  -3   2       88.18       83.06      3.87 o 
  -3  -3   2       89.18       94.10      2.83 o 
  -2  -3   2      148.87      144.57      2.85 o 
  -1  -3   2      829.93      834.82      7.82 o 
   0  -3   2      788.40      815.66      7.88 o 
   1  -3   2       53.22       55.28      5.45 o 
   2  -3   2       58.87       67.16      3.09 o 
   3  -3   2       25.94       25.82      3.90 o 
   4  -3   2       24.70       25.27      2.97 o 
   5  -3   2        3.05        5.11      4.61 o 
  -6  -2   2        6.23       13.76      7.49 o 
  -5  -2   2        0.10       -0.16      1.91 o 
  -4  -2   2       17.06       23.28      2.71 o 
  -3  -2   2      168.68      165.51      5.90 o 
  -2  -2   2      582.56      623.64      4.38 o 
  -1  -2   2      394.07      371.79      4.02 o 
   0  -2   2      221.29      205.88      3.51 o 
   1  -2   2     1974.34     2072.00     19.50 o 
   2  -2   2     1002.99     1027.91     13.93 o 
   3  -2   2      241.78      232.18      9.79 o 
   4  -2   2       32.69       33.28      5.91 o 
   5  -2   2       34.85       41.96      4.87 o 
  -6  -1   2        7.26       11.69      3.50 o 
  -5  -1   2       28.07       27.87      3.62 o 
  -4  -1   2      122.76      126.29      7.91 o 
  -3  -1   2      322.50      328.48      7.28 o 
  -2  -1   2      221.46      210.47      3.63 o 
  -1  -1   2      808.33      789.77      4.88 o 
   0  -1   2      529.32      475.79      4.03 o 
   2  -1   2      323.05      313.48      7.74 o 
   3  -1   2      111.54      102.12      4.00 o 
   4  -1   2       22.80       24.06      2.55 o 
   5  -1   2        2.43       -0.14      1.57 o 
  -6   0   2        3.73       95.03     13.07 o 
  -5   0   2        0.02        4.51      4.96 o 
  -4   0   2       36.14       28.01      3.32 o 
  -3   0   2      137.81      148.50      4.82 o 
  -2   0   2      761.76      692.32      6.46 o 
  -1   0   2     1274.72     1267.29     10.59 o 
   0   0   2      816.69      772.25      4.18 o 
   1   0   2      281.08      305.43      2.69 o 
   2   0   2      882.31      840.58      6.47 o 
   3   0   2       83.27       88.06      3.50 o 
   4   0   2      202.75      199.95      5.42 o 
   5   0   2       16.59       17.70      2.36 o 
   6   0   2        0.64        9.83      6.12 o 
  -6   1   2        6.89        5.42      4.23 o 
  -5   1   2       29.51       29.72      7.07 o 
  -4   1   2      122.04      134.28     12.79 o 
  -3   1   2      326.76      329.66      7.97 o 
  -2   1   2      215.14      203.17      5.49 o 
  -1   1   2      794.02      790.75      8.98 o 
   0   1   2      527.24      480.67      4.21 o 
   1   1   2     2565.84     2536.38     12.51 o 
   2   1   2      322.88      312.60      2.79 o 
   3   1   2      112.78      110.54      5.47 o 
   4   1   2       22.28       23.56      2.20 o 
   5   1   2        2.48        2.63      1.08 o 
   6   1   2        0.44        7.41      4.84 o 
  -6   2   2        6.19        2.57      4.15 o 
  -5   2   2        0.07        4.24      2.11 o 
  -4   2   2       17.77       21.05      2.26 o 
  -3   2   2      168.86      163.78      5.38 o 
  -2   2   2      590.34      631.06      6.99 o 
  -1   2   2      392.88      369.65      5.27 o 
   0   2   2      209.26      197.14      3.40 o 
   1   2   2     2009.95     2089.64     12.12 o 
   2   2   2      994.57     1030.01      7.55 o 
   3   2   2      246.17      248.77      4.23 o 
   4   2   2       31.06       33.04      2.39 o 
   5   2   2       35.79       40.22      3.37 o 
   6   2   2        2.67        1.01      2.97 o 
  -5   3   2        5.22        4.19      3.50 o 
  -4   3   2       88.98       94.11      6.64 o 
  -3   3   2       91.38       99.40      8.12 o 
  -2   3   2      150.04      152.46      3.36 o 
  -1   3   2      846.06      858.59      7.70 o 
   0   3   2      772.93      799.24      9.60 o 
   1   3   2       50.91       57.06      1.73 o 
   2   3   2       61.81       70.17      2.38 o 
   3   3   2       26.99       22.58      1.66 o 
   4   3   2       24.48       26.55      2.73 o 
   5   3   2        3.07        2.74      1.85 o 
  -5   4   2        0.19        2.81      2.26 o 
  -4   4   2        7.11        5.33      2.55 o 
  -3   4   2       59.90       57.58      4.05 o 
  -2   4   2       92.13       88.26      3.01 o 
  -1   4   2      742.81      773.39      5.38 o 
   0   4   2      109.18       91.80      1.75 o 
   1   4   2       83.68      103.64      2.66 o 
   2   4   2      340.89      333.43      6.09 o 
   3   4   2      173.51      173.66      4.24 o 
   4   4   2       61.88       73.31     12.05 o 
   5   4   2        5.08        4.34      4.66 o 
  -5   5   2        4.87        0.43      2.47 o 
  -4   5   2       45.88       48.45      4.87 o 
  -3   5   2       21.35       26.62      3.37 o 
  -2   5   2       73.89       68.25      2.55 o 
  -1   5   2       76.50       78.48      2.42 o 
   0   5   2       28.46       28.37      1.43 o 
   1   5   2      244.49      238.56      5.46 o 
   2   5   2      106.03      106.63     11.30 o 
   3   5   2        4.01        4.14      1.76 o 
   4   5   2        2.43        1.72      3.58 o 
   5   5   2        0.89        8.63      2.94 o 
  -5   6   2        0.13        6.28      2.65 o 
  -4   6   2        3.52        2.56      2.80 o 
  -3   6   2      105.60      102.70      8.47 o 
  -2   6   2       19.19       16.40      2.21 o 
  -1   6   2       91.79       93.84      4.48 o 
   0   6   2      111.27      105.69      3.15 o 
   1   6   2       52.72       48.79      3.97 o 
   2   6   2      283.34      299.42      6.27 o 
   3   6   2       26.16       30.37      4.98 o 
   4   6   2       72.16       81.39      9.10 o 
   5   6   2        1.98        9.69      5.03 o 
  -4   7   2       33.80       25.32      6.27 o 
  -3   7   2        9.11        6.60      2.02 o 
  -2   7   2       12.95       11.78      2.04 o 
  -1   7   2       78.12       73.14      3.23 o 
   0   7   2       32.94       36.85      3.10 o 
   1   7   2        8.82       10.57      2.29 o 
   2   7   2       67.79       68.75     11.28 o 
   3   7   2       16.44       19.44      3.33 o 
   4   7   2        6.86        8.65      3.37 o 
  -3   8   2        6.47        4.86      1.93 o 
  -2   8   2       27.41       23.92      3.23 o 
  -1   8   2       69.04       62.46      4.27 o 
   0   8   2        3.44        4.30      3.08 o 
   1   8   2      111.29      100.15      8.23 o 
   2   8   2       13.93        9.91      3.95 o 
   3   8   2       26.56       25.36      3.87 o 
   4   8   2        4.22        6.28      4.70 o 
  -3   9   2        9.56        6.83      4.25 o 
  -2   9   2       12.78        7.03      2.73 o 
  -1   9   2       27.68       23.70      4.39 o 
   0   9   2        5.62        4.53      1.55 o 
   1   9   2       19.40       14.90      2.45 o 
   2   9   2        1.72       -0.79      2.33 o 
   3   9   2        8.40       11.88      6.53 o 
  -2  10   2        8.48        5.29      2.98 o 
  -1  10   2        3.26        7.50      3.88 o 
   0  10   2       17.72       11.57      5.11 o 
   1  10   2        2.42        2.23      2.28 o 
   2  10   2       16.98       15.49      6.01 o 
  -1 -10   3        3.76        5.87      2.94 o 
   0 -10   3        2.35        1.37      3.58 o 
   1 -10   3        9.14       15.08      5.34 o 
   2 -10   3        2.73        4.09      2.66 o 
  -3  -9   3       14.66       15.04      6.63 o 
  -2  -9   3        4.41        4.95      4.37 o 
  -1  -9   3       10.03        9.49      4.82 o 
   0  -9   3       14.22       17.03      3.33 o 
   1  -9   3       55.36       49.39      5.00 o 
   2  -9   3        6.83        8.20      6.54 o 
   3  -9   3        2.89        3.60      2.57 o 
  -4  -8   3        1.91        4.52      5.68 o 
  -3  -8   3       14.48       14.55      6.05 o 
  -2  -8   3        3.87        1.14      2.25 o 
  -1  -8   3       41.33       44.79      4.93 o 
   0  -8   3        2.95        5.62      4.07 o 
   1  -8   3       44.49       46.28      5.01 o 
   2  -8   3       11.34       20.34      3.71 o 
   3  -8   3        1.69        0.04      2.75 o 
   4  -8   3       16.68       23.58      6.87 o 
  -4  -7   3       24.14       21.76      4.38 o 
  -3  -7   3        2.32        6.20      5.32 o 
  -2  -7   3      102.42      112.25      5.24 o 
  -1  -7   3       15.45       15.09      3.17 o 
   0  -7   3      250.90      265.49      8.80 o 
   1  -7   3      201.56      197.57      8.28 o 
   2  -7   3      105.34      111.72      7.83 o 
   3  -7   3       15.77       20.89      3.70 o 
   4  -7   3        7.49        8.44      2.65 o 
  -5  -6   3        1.51        3.11      2.52 o 
  -4  -6   3       16.55       22.08      3.96 o 
  -3  -6   3       33.38       29.99      5.18 o 
  -2  -6   3       21.77       22.68      2.85 o 
  -1  -6   3        0.24        0.90      2.59 o 
   0  -6   3       32.27       38.18      3.56 o 
   1  -6   3       29.31       32.12      3.67 o 
   2  -6   3      286.69      302.71     11.89 o 
   3  -6   3       40.02       46.88      4.96 o 
   4  -6   3       13.66       16.42      3.46 o 
   5  -6   3        1.14        3.97      2.33 o 
  -5  -5   3        1.04        0.86      2.19 o 
  -4  -5   3      136.20      153.50      7.22 o 
  -3  -5   3        6.87        6.82      1.98 o 
  -2  -5   3       85.54       75.29      3.67 o 
  -1  -5   3      249.05      257.90      8.15 o 
   0  -5   3      321.26      313.16      8.19 o 
   1  -5   3      404.41      400.06      9.56 o 
   2  -5   3       58.72       54.31      6.06 o 
   3  -5   3      212.22      219.63      9.02 o 
   4  -5   3        4.01       11.83      3.20 o 
   5  -5   3        0.90        1.69      1.71 o 
  -5  -4   3        6.13        8.40      2.82 o 
  -4  -4   3       66.07       69.60      3.96 o 
  -3  -4   3       29.63       27.02      1.80 o 
  -2  -4   3       94.99       96.51      3.47 o 
  -1  -4   3       53.78       46.69      2.51 o 
   0  -4   3       52.66       52.31      2.78 o 
   1  -4   3      155.13      147.47      7.26 o 
   2  -4   3      802.86      861.83     22.55 o 
   3  -4   3        5.66        4.67      2.20 o 
   4  -4   3       45.23       47.69      5.17 o 
   5  -4   3        1.19        3.15      2.93 o 
  -5  -3   3       40.50       50.67      7.01 o 
  -4  -3   3       73.09       76.83      3.58 o 
  -3  -3   3       73.19       71.38      2.28 o 
  -2  -3   3      467.77      516.02      7.41 o 
  -1  -3   3       33.98       41.79      1.57 o 
   0  -3   3      982.62     1048.91     12.81 o 
   1  -3   3      135.29      125.56      3.51 o 
   2  -3   3      814.09      851.94     23.91 o 
   3  -3   3       42.53       42.19      5.48 o 
   4  -3   3       31.40       37.21      5.79 o 
   5  -3   3        3.82        1.84      1.99 o 
  -6  -2   3        1.00       -2.44      2.44 o 
  -5  -2   3        0.29        0.49      1.78 o 
  -4  -2   3        2.24        4.22      1.93 o 
  -3  -2   3       69.44       69.72      3.00 o 
  -2  -2   3       63.57       69.53      3.09 o 
  -1  -2   3      567.51      519.13      3.61 o 
   0  -2   3      449.12      410.71      6.59 o 
   1  -2   3      495.76      504.09      8.82 o 
   2  -2   3       78.92       86.56      5.48 o 
   3  -2   3      142.66      138.05     16.31 o 
   4  -2   3       19.28       20.37      2.55 o 
   5  -2   3       14.99       13.50      2.13 o 
  -6  -1   3       12.27       13.66      8.00 o 
  -5  -1   3       51.66       55.18      6.08 o 
  -4  -1   3      116.63      111.87      8.45 o 
  -3  -1   3       49.24       43.65      2.43 o 
  -2  -1   3       16.27       17.77      1.42 o 
  -1  -1   3      327.62      333.51      5.98 o 
   0  -1   3       39.61       41.83      1.34 o 
   1  -1   3     3709.92     3693.70     29.30 o 
   2  -1   3       93.70       99.45      5.23 o 
   3  -1   3       79.57       87.26     12.87 o 
   4  -1   3        9.93        8.65      2.33 o 
   5  -1   3        7.57        3.31      2.51 o 
   6  -1   3        5.27       -0.16      3.82 o 
  -5   0   3        7.53        5.17      3.02 o 
  -4   0   3       66.04       56.40      3.68 o 
  -3   0   3       69.00       71.66      3.90 o 
  -2   0   3        1.36        2.36      0.97 o 
  -1   0   3      300.44      251.61      3.22 o 
   0   0   3      324.14      304.32      2.74 o 
   1   0   3      461.58      442.05      3.64 o 
   2   0   3      382.12      362.18      3.99 o 
   3   0   3       48.55       51.92      5.12 o 
   4   0   3       60.39       64.98      3.96 o 
   5   0   3        0.30        2.17      3.69 o 
   6   0   3        3.35        5.25      5.87 o 
  -6   1   3       11.54       16.17      7.12 o 
  -5   1   3       53.15       51.59      4.91 o 
  -4   1   3      113.53      103.89      9.51 o 
  -3   1   3       50.28       46.89      3.24 o 
  -1   1   3      324.70      318.08      6.65 o 
   0   1   3       42.75       46.60      1.61 o 
   1   1   3     3704.37     3679.38     19.00 o 
   2   1   3       97.53      108.97      2.62 o 
   3   1   3       76.87       83.59      2.77 o 
   4   1   3       10.79        9.92      2.22 o 
   5   1   3        7.31        4.40      1.65 o 
   6   1   3        5.29        7.00      4.60 o 
  -5   2   3        0.29        1.31      3.50 o 
  -4   2   3        2.47        0.15      2.23 o 
  -3   2   3       68.73       66.35      4.59 o 
  -2   2   3       60.31       61.08      3.99 o 
  -1   2   3      565.78      522.52     17.16 o 
   0   2   3      435.98      409.26      6.14 o 
   1   2   3      497.82      506.44      4.05 o 
   2   2   3       73.03       74.02      2.10 o 
   3   2   3      145.37      143.66      3.45 o 
   4   2   3       18.53       22.32      4.52 o 
   5   2   3       14.99       11.76      2.14 o 
  -5   3   3       40.70       43.85      9.11 o 
  -4   3   3       72.40       70.82      5.08 o 
  -3   3   3       73.70       73.37      6.70 o 
  -2   3   3      458.02      487.95     10.46 o 
  -1   3   3       30.32       41.09      2.25 o 
   0   3   3      979.65     1050.33      7.65 o 
   1   3   3      143.55      137.15      2.09 o 
   2   3   3      812.38      885.42     12.75 o 
   3   3   3       40.60       45.84      2.53 o 
   4   3   3       30.98       37.89      2.56 o 
   5   3   3        4.10        2.92      3.05 o 
  -5   4   3        6.17        8.39      3.82 o 
  -4   4   3       65.23       63.55      5.58 o 
  -3   4   3       30.00       28.26      3.19 o 
  -2   4   3       95.31       94.75      3.55 o 
  -1   4   3       52.31       45.90      1.74 o 
   0   4   3       56.74       55.16      4.01 o 
   1   4   3      155.59      150.71      2.40 o 
   2   4   3      796.73      832.42     11.41 o 
   3   4   3        4.60        2.54      1.76 o 
   4   4   3       45.16       46.65      4.13 o 
   5   4   3        1.48        5.49      2.96 o 
  -5   5   3        0.98        1.24      2.47 o 
  -4   5   3      137.07      146.85     13.62 o 
  -3   5   3        6.67       10.79      3.48 o 
  -2   5   3       84.33       71.98      2.71 o 
  -1   5   3      250.59      270.06      4.77 o 
   0   5   3      313.91      305.37      6.70 o 
   1   5   3      410.07      392.62      6.48 o 
   2   5   3       56.40       52.64      3.90 o 
   3   5   3      213.60      204.20      7.98 o 
   4   5   3        3.65        2.29      1.67 o 
   5   5   3        0.90       -0.17      2.26 o 
  -5   6   3        1.46       -1.28      2.11 o 
  -4   6   3       16.79       11.02      2.11 o 
  -3   6   3       33.02       26.08      3.94 o 
  -2   6   3       22.12       29.42      2.21 o 
  -1   6   3        0.10       -0.63      1.16 o 
   0   6   3       30.05       30.27      2.93 o 
   1   6   3       28.59       23.84      5.30 o 
   2   6   3      290.05      290.38      6.99 o 
   3   6   3       40.11       36.67      4.43 o 
   4   6   3       13.20        8.31      3.89 o 
   5   6   3        0.97        4.00      4.74 o 
  -4   7   3       24.27       24.10      5.21 o 
  -3   7   3        2.68        5.58      1.64 o 
  -2   7   3      102.09      112.77      5.36 o 
  -1   7   3       13.75       20.60      2.63 o 
   0   7   3      257.31      264.27      7.83 o 
   1   7   3      196.57      198.45      8.87 o 
   2   7   3      107.94      102.76      7.32 o 
   3   7   3       14.89        9.95      2.82 o 
   4   7   3        7.72        3.72      2.92 o 
  -3   8   3       14.65       13.07      3.77 o 
  -2   8   3        4.08        4.02      2.36 o 
  -1   8   3       40.32       44.78      3.83 o 
   0   8   3        2.85        6.91      1.86 o 
   1   8   3       44.67       41.23      4.02 o 
   2   8   3       12.06       16.84      3.58 o 
   3   8   3        1.93        3.46      2.22 o 
   4   8   3       16.54       13.71      3.32 o 
  -3   9   3       14.44       15.29      5.40 o 
  -2   9   3        4.75        8.32      3.05 o 
  -1   9   3        9.93        8.46      2.93 o 
   0   9   3       13.38        8.86      1.64 o 
   1   9   3       56.53       43.06      4.23 o 
   2   9   3        6.39        6.83      4.34 o 
   3   9   3        3.04        1.85      4.79 o 
  -2  10   3        3.10        3.92      3.20 o 
  -1  10   3        3.66        1.59      2.46 o 
   0  10   3        2.57        5.01      2.33 o 
   1  10   3        8.94       13.13      4.17 o 
  -2 -10   4        0.16        4.78      4.45 o 
  -1 -10   4        0.36        2.20      4.66 o 
   0 -10   4        0.32        2.51      2.64 o 
   1 -10   4       17.33       22.18      4.40 o 
   2 -10   4        0.45        0.95      2.61 o 
  -3  -9   4        8.13        4.39      4.08 o 
  -2  -9   4       21.65       18.80      4.61 o 
  -1  -9   4        7.17        5.32      2.87 o 
   0  -9   4       45.21       48.83      4.84 o 
   1  -9   4       12.05       17.24      3.80 o 
   2  -9   4        7.05        1.88      5.09 o 
   3  -9   4        2.74        1.63      2.52 o 
  -4  -8   4        1.26        1.61      2.64 o 
  -3  -8   4        3.90        5.21      2.84 o 
  -2  -8   4        5.94        5.15      2.15 o 
  -1  -8   4        8.42        5.24      3.01 o 
   0  -8   4       18.49       30.16      6.36 o 
   1  -8   4        0.05        0.79      2.54 o 
   2  -8   4       30.90       31.49      5.62 o 
   3  -8   4        9.40        9.83      2.84 o 
  -4  -7   4        9.91       14.38      3.57 o 
  -3  -7   4       22.41       21.93      7.09 o 
  -2  -7   4       33.52       37.16      3.42 o 
  -1  -7   4       42.05       42.60      5.52 o 
   0  -7   4      141.23      149.23      7.58 o 
   1  -7   4       36.15       40.41      4.19 o 
   2  -7   4        1.77        3.00      4.36 o 
   3  -7   4       41.12       41.23      5.97 o 
   4  -7   4        5.90        3.61      2.27 o 
  -5  -6   4        2.80        2.14      2.45 o 
  -4  -6   4       12.43        8.82      2.78 o 
  -3  -6   4       37.85       40.86      6.07 o 
  -2  -6   4        0.89        2.42      2.00 o 
  -1  -6   4       50.01       53.03      3.90 o 
   0  -6   4      111.01      114.73      5.19 o 
   1  -6   4      251.94      248.85      7.23 o 
   2  -6   4        3.28        4.84      2.57 o 
   3  -6   4       40.17       31.42      4.23 o 
   4  -6   4       12.42       15.46      3.46 o 
  -5  -5   4        8.03        6.57      2.54 o 
  -4  -5   4       78.26       88.50      9.11 o 
  -3  -5   4       30.11       20.21      6.04 o 
  -2  -5   4      189.67      174.85      5.28 o 
  -1  -5   4       66.54       69.50      5.81 o 
   0  -5   4      140.31      139.14      5.02 o 
   1  -5   4      300.17      286.57      7.95 o 
   2  -5   4       27.57       28.71      3.98 o 
   3  -5   4       18.02       18.18      3.37 o 
   4  -5   4        8.54        3.48      2.28 o 
   5  -5   4       14.97       13.49      4.83 o 
  -5  -4   4        2.54        2.16      1.78 o 
  -4  -4   4       48.55       46.78      4.97 o 
  -3  -4   4       18.80       18.29      2.37 o 
  -2  -4   4       15.94       20.31      1.49 o 
  -1  -4   4      129.51      158.10      4.94 o 
   0  -4   4      400.55      429.67      9.12 o 
   1  -4   4       48.38       49.86      2.71 o 
   2  -4   4      108.58       98.73      5.97 o 
   3  -4   4       90.82       95.26      5.32 o 
   4  -4   4       39.67       41.99      4.84 o 
   5  -4   4        3.24        4.08      1.72 o 
  -5  -3   4       66.11       76.30      6.04 o 
  -4  -3   4       44.73       45.47      3.35 o 
  -3  -3   4      176.45      183.32      7.42 o 
  -2  -3   4       88.87       85.44      2.55 o 
  -1  -3   4      189.87      183.73      3.29 o 
   1  -3   4       86.37       76.11      2.32 o 
   2  -3   4       63.62       69.75      6.09 o 
   3  -3   4      127.54      118.24     21.90 o 
   4  -3   4       17.23       18.96      5.85 o 
   5  -3   4        9.97        4.73      1.89 o 
  -6  -2   4       19.07       23.02      5.89 o 
  -5  -2   4       10.19        8.81      2.75 o 
  -4  -2   4       21.12       20.30      2.40 o 
  -3  -2   4      140.67      136.43      5.27 o 
  -2  -2   4      147.05      163.88      4.17 o 
  -1  -2   4      167.19      166.41      2.14 o 
   0  -2   4      166.60      146.56      1.63 o 
   1  -2   4      909.46      880.54      7.63 o 
   2  -2   4       36.97       41.39      5.83 o 
   3  -2   4       83.96       90.13     14.10 o 
   4  -2   4        9.49       11.32      2.16 o 
   5  -2   4        2.18        2.12      1.45 o 
  -6  -1   4       11.71        8.24      2.82 o 
  -5  -1   4       53.52       44.99      5.24 o 
  -4  -1   4       36.72       35.01      3.75 o 
  -3  -1   4       87.20       76.28      3.38 o 
  -2  -1   4      570.33      562.39      5.71 o 
  -1  -1   4     1667.07     1651.69      7.62 o 
   0  -1   4     2803.51     2721.19     13.05 o 
   1  -1   4      781.50      745.00      7.61 o 
   2  -1   4       28.60       23.85      2.48 o 
   3  -1   4      117.61      117.07     20.01 o 
   4  -1   4       63.53       66.36      4.24 o 
   5  -1   4       13.58        8.66      2.59 o 
  -6   0   4        6.88        9.27      4.04 o 
  -5   0   4       42.72       39.69      4.05 o 
  -4   0   4       51.98       47.14      6.28 o 
  -3   0   4       15.17       10.21      1.31 o 
  -2   0   4        2.07        2.40      0.70 o 
  -1   0   4      773.07      794.90      6.10 o 
   0   0   4       22.31       25.66      2.90 o 
   1   0   4     1280.72     1300.23     14.89 o 
   2   0   4       78.99       66.32      2.72 o 
   3   0   4       69.11       75.63      3.14 o 
   4   0   4        9.14        9.70      1.39 o 
   5   0   4        4.05        2.37      1.85 o 
  -6   1   4       11.78        8.91      4.88 o 
  -5   1   4       54.07       56.05      5.45 o 
  -4   1   4       35.79       39.92      4.40 o 
  -3   1   4       85.61       69.49      4.74 o 
  -2   1   4      569.56      564.75     10.16 o 
  -1   1   4     1688.09     1645.09     17.65 o 
   0   1   4     2826.86     2759.18     13.96 o 
   1   1   4      776.33      756.34      9.74 o 
   2   1   4       31.62       29.27      2.15 o 
   3   1   4      113.49      111.95      2.95 o 
   4   1   4       65.37       58.66      6.01 o 
   5   1   4       13.16        7.30      3.02 o 
  -6   2   4       19.18       14.06      3.18 o 
  -5   2   4       10.06        6.82      2.37 o 
  -4   2   4       21.05       20.38      3.45 o 
  -3   2   4      140.98      128.29      6.26 o 
  -2   2   4      145.98      157.81      4.31 o 
  -1   2   4      170.41      158.60      3.79 o 
   0   2   4      171.39      149.82      2.01 o 
   1   2   4      910.48      896.62      8.98 o 
   2   2   4       38.63       36.01      2.38 o 
   3   2   4       84.59       76.29      4.44 o 
   4   2   4        8.98        8.20      1.95 o 
   5   2   4        2.37        4.67      1.98 o 
  -5   3   4       66.51       70.93      8.01 o 
  -4   3   4       42.84       39.42      6.26 o 
  -3   3   4      183.10      187.21      8.29 o 
  -2   3   4       89.71       89.40      4.06 o 
  -1   3   4      194.18      197.32      4.63 o 
   0   3   4      894.00      911.70     11.04 o 
   1   3   4       89.85       82.51      2.09 o 
   2   3   4       59.09       60.98      2.49 o 
   3   3   4      130.35      121.84      3.99 o 
   4   3   4       17.41       16.24      2.00 o 
   5   3   4       10.08        6.73      2.21 o 
  -5   4   4        2.62        2.02      2.09 o 
  -4   4   4       48.39       40.17      4.18 o 
  -3   4   4       19.12       21.56      8.44 o 
  -2   4   4       15.94       23.62      2.57 o 
  -1   4   4      131.72      152.48      3.19 o 
   0   4   4      394.62      420.03      5.30 o 
   1   4   4       50.37       52.05      4.44 o 
   2   4   4      107.55      106.73      4.28 o 
   3   4   4       93.75       85.73      4.21 o 
   4   4   4       39.06       46.17      5.09 o 
   5   4   4        3.17        9.37      6.87 o 
  -5   5   4        7.81        5.21      2.01 o 
  -4   5   4       79.86       87.49      7.83 o 
  -3   5   4       28.09       20.91      3.03 o 
  -2   5   4      188.42      179.11      4.19 o 
  -1   5   4       69.50       68.31      2.30 o 
   0   5   4      140.17      138.35      5.69 o 
   1   5   4      299.81      274.88      6.70 o 
   2   5   4       28.33       32.85      3.00 o 
   3   5   4       16.64       14.67      2.22 o 
   4   5   4        9.35        6.49      1.84 o 
   5   5   4       14.85       18.61      6.07 o 
  -5   6   4        2.80        0.39      2.47 o 
  -4   6   4       12.20        6.75      1.57 o 
  -3   6   4       38.30       37.92      3.79 o 
  -2   6   4        0.88        3.10      1.36 o 
  -1   6   4       49.15       49.55      2.04 o 
   0   6   4      113.19      116.95      6.74 o 
   1   6   4      251.89      242.84      6.12 o 
   2   6   4        3.68        9.08      2.18 o 
   3   6   4       38.66       34.69      6.00 o 
   4   6   4       12.90        7.55      2.89 o 
  -4   7   4        9.32        3.89      1.69 o 
  -3   7   4       22.04       21.39      2.42 o 
  -2   7   4       33.15       32.58      2.23 o 
  -1   7   4       41.90       40.99      3.11 o 
   0   7   4      142.18      150.21      6.50 o 
   1   7   4       36.00       31.28      4.59 o 
   2   7   4        2.28        2.07      3.64 o 
   3   7   4       40.64       36.37      5.28 o 
   4   7   4        5.45        0.01      2.87 o 
  -3   8   4        3.77        2.47      2.15 o 
  -2   8   4        6.15        2.05      2.87 o 
  -1   8   4        8.09        6.79      1.85 o 
   0   8   4       19.11       20.32      2.79 o 
   1   8   4        0.08        0.54      1.29 o 
   2   8   4       31.06       27.05      4.41 o 
   3   8   4        9.16        6.54      3.53 o 
  -2   9   4       21.39       14.72      4.93 o 
  -1   9   4        7.25        2.05      1.43 o 
   0   9   4       45.16       44.75      3.58 o 
   1   9   4       12.33       15.21      2.39 o 
   2   9   4        6.69        5.38      2.82 o 
   3   9   4        2.79        2.70      1.45 o 
  -2  10   4        0.14        1.40      2.87 o 
  -1  10   4        0.32        3.15      2.22 o 
   0  10   4        0.37       -2.05      2.16 o 
   1  10   4       17.18       18.63      6.98 o 
   2  10   4        0.53        3.88      3.08 o 
  -2 -10   5        0.85       -2.85      4.08 o 
  -1 -10   5        2.83        0.65      2.27 o 
   0 -10   5        0.11        0.39      2.62 o 
   1 -10   5        6.49        8.80      3.28 o 
  -3  -9   5        9.20        7.94      2.97 o 
  -2  -9   5        6.94        1.72      4.41 o 
  -1  -9   5       36.85       36.25      4.46 o 
   0  -9   5       45.54       48.44      5.92 o 
   1  -9   5        2.54        1.76      2.76 o 
   2  -9   5       34.09       38.92      6.67 o 
  -4  -8   5       11.83        9.95      4.15 o 
  -3  -8   5        2.34        6.87      3.79 o 
  -2  -8   5       15.06       16.24      2.91 o 
  -1  -8   5        3.27        1.76      2.79 o 
   0  -8   5       31.55       33.10      5.05 o 
   1  -8   5       21.37       15.32      3.62 o 
   2  -8   5        1.15        2.28      2.69 o 
   3  -8   5        2.76        4.29      2.61 o 
  -4  -7   5        4.69       -0.77      4.98 o 
  -3  -7   5       11.06       18.57      3.39 o 
  -2  -7   5      101.35      107.44      5.28 o 
  -1  -7   5       65.44       62.98      4.25 o 
   0  -7   5       82.94       91.24      5.56 o 
   1  -7   5       25.67       29.92      3.43 o 
   2  -7   5       35.07       37.56      4.94 o 
   3  -7   5       27.97       35.12      4.12 o 
   4  -7   5       15.05       19.60      5.36 o 
  -5  -6   5       11.87        9.68      3.28 o 
  -4  -6   5        6.79        4.39      2.81 o 
  -3  -6   5       84.11       99.03      7.64 o 
  -2  -6   5       33.41       32.31      2.59 o 
  -1  -6   5       11.67       14.30      3.17 o 
   0  -6   5       41.50       37.83      5.02 o 
   1  -6   5        5.33        9.69      3.12 o 
   2  -6   5        0.01        1.54      2.56 o 
   3  -6   5        5.29        1.54      3.26 o 
   4  -6   5       13.81       12.80      2.78 o 
  -5  -5   5        8.94        9.92      6.60 o 
  -4  -5   5        4.23        5.46      1.90 o 
  -3  -5   5      102.15      111.15      5.24 o 
  -2  -5   5      230.88      235.31      4.40 o 
  -1  -5   5      302.95      326.49      8.13 o 
   0  -5   5      225.10      239.67      6.94 o 
   1  -5   5       62.30       64.04      3.82 o 
   2  -5   5        6.47        8.52      1.55 o 
   3  -5   5      155.55      182.36      8.10 o 
   4  -5   5       13.93        9.09      2.28 o 
   5  -5   5       24.40       17.67      5.25 o 
  -5  -4   5        1.84        5.73      2.05 o 
  -4  -4   5        9.60       12.73      2.39 o 
  -3  -4   5       20.09       22.10      2.65 o 
  -2  -4   5       14.62       11.54      1.23 o 
  -1  -4   5       53.26       46.93      1.72 o 
   0  -4   5      285.47      302.77     10.28 o 
   1  -4   5       32.18       28.81      1.19 o 
   2  -4   5       17.39       18.64      1.82 o 
   3  -4   5       65.36       65.99      4.53 o 
   4  -4   5        2.09        1.47      1.91 o 
   5  -4   5        4.82        5.67      1.77 o 
  -5  -3   5       33.45       37.36      5.27 o 
  -4  -3   5        3.37        5.28      2.63 o 
  -3  -3   5       37.65       33.54      3.00 o 
  -2  -3   5      342.47      326.67      5.94 o 
  -1  -3   5      384.53      393.17      3.70 o 
   0  -3   5      792.03      764.80      7.15 o 
   1  -3   5      324.87      295.35      2.57 o 
   2  -3   5      162.61      151.41      5.89 o 
   3  -3   5       30.58       32.14      3.33 o 
   4  -3   5       42.47       38.05      4.64 o 
   5  -3   5        7.26        6.80      2.03 o 
  -6  -2   5        6.91        1.81      3.55 o 
  -5  -2   5       27.31       30.20      4.31 o 
  -4  -2   5        8.99       14.24      3.09 o 
  -3  -2   5      134.87      137.73      4.62 o 
  -2  -2   5      126.05      136.92      4.01 o 
  -1  -2   5      202.41      194.34      3.79 o 
   0  -2   5      224.83      244.09      2.52 o 
   1  -2   5      202.02      201.62      3.55 o 
   2  -2   5       17.79       19.69      2.13 o 
   3  -2   5        5.21       10.03      2.40 o 
   4  -2   5       34.49       33.23      4.01 o 
   5  -2   5        1.57        4.34      3.83 o 
  -6  -1   5        1.38        3.82      2.69 o 
  -5  -1   5       49.61       60.68      5.73 o 
  -4  -1   5       15.99       12.22      3.43 o 
  -3  -1   5      126.11      121.95      3.78 o 
  -2  -1   5      257.07      257.69      3.63 o 
  -1  -1   5      381.73      374.10      3.30 o 
   0  -1   5      572.03      612.64      5.89 o 
   1  -1   5      817.08      833.59      7.29 o 
   2  -1   5      264.47      261.11      6.73 o 
   3  -1   5      224.50      225.11      7.09 o 
   4  -1   5       67.13       68.53      3.44 o 
   5  -1   5       28.74       27.67      3.95 o 
  -6   0   5        4.64        1.01      2.32 o 
  -5   0   5        5.34        5.64      2.04 o 
  -4   0   5        0.51        0.66      1.87 o 
  -3   0   5       48.52       42.68      3.59 o 
  -2   0   5      607.51      627.10      5.69 o 
  -1   0   5       32.90       43.27      1.41 o 
   0   0   5      173.27      159.97      2.53 o 
   1   0   5      192.55      199.30      3.11 o 
   2   0   5       93.29       95.46      2.99 o 
   3   0   5       11.24       18.46      1.66 o 
   4   0   5       10.42        7.21      1.97 o 
   5   0   5       12.44       12.65      2.59 o 
  -6   1   5        1.61        0.67      2.40 o 
  -5   1   5       47.68       56.52      7.04 o 
  -4   1   5       17.59       13.48      3.37 o 
  -3   1   5      129.30      123.95     10.15 o 
  -2   1   5      259.35      255.95      5.41 o 
  -1   1   5      368.55      359.86      7.72 o 
   0   1   5      563.75      599.03      5.51 o 
   1   1   5      791.65      817.53      8.04 o 
   2   1   5      274.03      263.40      5.95 o 
   3   1   5      219.62      229.67      5.45 o 
   4   1   5       70.21       74.70      6.00 o 
   5   1   5       27.83       25.51      4.35 o 
  -6   2   5        7.16        6.22      7.43 o 
  -5   2   5       26.59       26.26      5.51 o 
  -4   2   5        9.43        9.59      2.78 o 
  -3   2   5      134.96      151.58      7.82 o 
  -2   2   5      127.67      144.98     10.47 o 
  -1   2   5      201.86      191.34      4.22 o 
   0   2   5      224.33      242.66      6.59 o 
   1   2   5      202.26      199.53      3.54 o 
   2   2   5       17.45       17.70      2.65 o 
   3   2   5        5.09        8.07      2.75 o 
   4   2   5       33.92       36.41      8.85 o 
   5   2   5        1.73        1.28      2.40 o 
  -5   3   5       34.10       39.72      5.68 o 
  -4   3   5        2.85        3.59      2.18 o 
  -3   3   5       34.71       33.72      3.87 o 
  -2   3   5      336.87      327.41     12.59 o 
  -1   3   5      383.17      385.63      6.48 o 
   0   3   5      786.06      755.04      8.70 o 
   1   3   5      320.39      292.26      7.92 o 
   2   3   5      161.99      149.35      4.46 o 
   3   3   5       31.62       29.98      3.66 o 
   4   3   5       41.38       36.99      5.86 o 
   5   3   5        7.13        7.67      3.24 o 
  -5   4   5        2.00        9.23      3.34 o 
  -4   4   5        9.34        8.62      2.16 o 
  -3   4   5       20.53       21.06      3.14 o 
  -2   4   5       15.03       14.51      2.54 o 
  -1   4   5       53.88       50.27      3.63 o 
   0   4   5      284.78      299.20      7.85 o 
   1   4   5       32.64       31.12      3.60 o 
   2   4   5       17.11       19.80      3.48 o 
   3   4   5       64.57       66.77      6.70 o 
   4   4   5        2.33        5.21      3.23 o 
   5   4   5        4.84        1.58      5.40 o 
  -5   5   5        8.77        4.63      2.54 o 
  -4   5   5        3.68        5.01      2.08 o 
  -3   5   5      101.22      111.57     17.23 o 
  -2   5   5      230.89      237.93      4.64 o 
  -1   5   5      302.05      318.69     11.27 o 
   0   5   5      227.32      245.43      7.67 o 
   1   5   5       62.06       62.81      2.91 o 
   2   5   5        7.62       10.12      3.99 o 
   3   5   5      155.22      159.33      9.83 o 
   4   5   5       13.74       12.49      7.60 o 
   5   5   5       24.53       38.79      8.43 o 
  -5   6   5       11.84        8.51      2.67 o 
  -4   6   5        6.69        2.70      2.33 o 
  -3   6   5       84.34       95.92      7.19 o 
  -2   6   5       33.27       28.61      2.82 o 
  -1   6   5       11.65       11.82      2.85 o 
   0   6   5       41.27       32.60      2.66 o 
   1   6   5        5.14        7.69      2.24 o 
   2   6   5        0.01        1.16      6.45 o 
   3   6   5        5.55        5.19      2.62 o 
   4   6   5       13.72        9.51      3.84 o 
  -4   7   5        4.43        3.35      1.77 o 
  -3   7   5       11.36       12.00      2.61 o 
  -2   7   5      102.53      111.29      4.94 o 
  -1   7   5       67.13       70.44      3.89 o 
   0   7   5       82.01       78.36      4.22 o 
   1   7   5       25.54       23.41      2.53 o 
   2   7   5       33.33       37.01      5.29 o 
   3   7   5       27.82       27.78      8.08 o 
   4   7   5       15.96       24.61      5.01 o 
  -3   8   5        2.49        3.41      1.72 o 
  -2   8   5       14.91       18.42      2.42 o 
  -1   8   5        3.31        4.23      2.01 o 
   0   8   5       31.67       31.86      3.24 o 
   1   8   5       21.10       24.14      3.40 o 
   2   8   5        1.18        2.34      1.20 o 
   3   8   5        2.66        1.38      6.30 o 
  -3   9   5        8.84        8.29      4.37 o 
  -2   9   5        6.66        8.46      3.00 o 
  -1   9   5       38.02       40.71      5.97 o 
   0   9   5       45.01       61.48      5.68 o 
   1   9   5        3.01        3.99      2.32 o 
   2   9   5       33.77       31.42      8.29 o 
  -2  10   5        0.91        2.04      2.34 o 
  -1  10   5        2.77        6.19      2.32 o 
   0  10   5        0.13        3.48      1.76 o 
   1  10   5        6.47       11.92      4.39 o 
  -1 -10   6        0.66       -1.76      4.29 o 
   0 -10   6        1.87        1.45      5.58 o 
   1 -10   6        3.25        6.85      9.77 o 
  -3  -9   6       20.37       34.26      6.07 o 
  -2  -9   6       10.79        9.80      3.52 o 
  -1  -9   6       31.58       29.96      5.42 o 
   0  -9   6       17.31       18.17      7.30 o 
   1  -9   6        5.42        3.73      2.77 o 
   2  -9   6       22.94       27.82      7.44 o 
  -3  -8   6        0.65        3.46      2.56 o 
  -2  -8   6        8.23        5.72      1.99 o 
  -1  -8   6       14.03       16.85      3.61 o 
   0  -8   6        0.98        3.03      2.56 o 
   1  -8   6        6.37        9.71      3.33 o 
   2  -8   6        5.33        3.77      2.63 o 
   3  -8   6        0.89        4.81      2.59 o 
  -4  -7   6        6.34        4.29      3.61 o 
  -3  -7   6       25.13       28.91      5.57 o 
  -2  -7   6       53.90       58.78      4.20 o 
  -1  -7   6       22.09       23.83      3.09 o 
   0  -7   6       56.00       52.03      4.21 o 
   1  -7   6        5.54        7.07      3.08 o 
   2  -7   6       54.80       52.22      8.79 o 
   3  -7   6       19.89       21.69      3.83 o 
   4  -7   6       13.25       18.74      4.06 o 
  -5  -6   6       16.61       22.06      6.59 o 
  -4  -6   6        0.55        3.03      2.42 o 
  -3  -6   6       60.97       59.20      5.58 o 
  -2  -6   6       13.08       14.22      2.14 o 
  -1  -6   6       48.98       55.87      5.92 o 
   0  -6   6        3.84        5.88      2.53 o 
   1  -6   6       21.44       19.71      3.54 o 
   2  -6   6       31.11       26.21      4.67 o 
   3  -6   6       12.16       10.74      2.73 o 
   4  -6   6        9.34        7.35      3.15 o 
  -5  -5   6        8.22       11.33      3.57 o 
  -4  -5   6        1.78        4.14      2.10 o 
  -3  -5   6      152.46      158.71      6.71 o 
  -2  -5   6       21.00       21.65      2.28 o 
  -1  -5   6      112.26      118.30      3.77 o 
   0  -5   6        0.12        1.11      1.67 o 
   1  -5   6      105.45      102.80      3.34 o 
   2  -5   6       46.99       56.50      4.44 o 
   3  -5   6      149.24      144.14      8.64 o 
   4  -5   6        4.12        4.73      2.47 o 
  -5  -4   6        0.05        2.64      2.99 o 
  -4  -4   6       31.59       34.07      3.19 o 
  -3  -4   6       83.10       81.81      4.43 o 
  -2  -4   6        8.80        7.48      1.63 o 
  -1  -4   6       17.06       17.80      1.24 o 
   0  -4   6       11.53       12.38      1.75 o 
   1  -4   6       28.38       22.73      1.62 o 
   2  -4   6       12.41       15.77      2.75 o 
   3  -4   6       31.80       26.00      2.32 o 
   4  -4   6        6.16        4.87      5.39 o 
   5  -4   6        1.51        2.63      2.07 o 
  -5  -3   6        0.62       -0.93      2.53 o 
  -4  -3   6       26.20       31.34      2.88 o 
  -3  -3   6      293.79      290.64      6.26 o 
  -2  -3   6      347.00      358.26      6.99 o 
  -1  -3   6      339.61      317.03      3.79 o 
   0  -3   6      318.65      311.39      2.60 o 
   1  -3   6       20.77       22.13      2.58 o 
   2  -3   6      173.82      186.27      6.23 o 
   3  -3   6       91.14       89.45      5.63 o 
   4  -3   6       69.90       68.61      8.59 o 
   5  -3   6        5.44        6.41      2.08 o 
  -5  -2   6        4.35        2.78      2.87 o 
  -4  -2   6      107.49      103.88      4.32 o 
  -3  -2   6       83.76       90.00      4.78 o 
  -2  -2   6      307.68      297.68      6.02 o 
  -1  -2   6      254.89      274.84      2.96 o 
   0  -2   6      111.13      115.05      2.12 o 
   1  -2   6      252.58      264.75      4.32 o 
   2  -2   6        4.18        4.00      2.15 o 
   3  -2   6       27.47       26.43      4.59 o 
   4  -2   6       60.42       70.56      7.31 o 
   5  -2   6        2.14        2.82      2.98 o 
  -6  -1   6        4.11        7.55      2.35 o 
  -5  -1   6       45.43       47.54      5.49 o 
  -4  -1   6       34.38       37.68      3.97 o 
  -3  -1   6      124.17      132.96      3.81 o 
  -2  -1   6      762.35      785.36      7.93 o 
  -1  -1   6      594.97      606.04      4.53 o 
   0  -1   6      888.23      861.16     10.79 o 
   1  -1   6      210.28      214.37      2.79 o 
   2  -1   6      812.42      812.99     22.29 o 
   3  -1   6       77.54       81.32      5.38 o 
   4  -1   6       30.22       35.26      3.63 o 
   5  -1   6       25.10       27.49      5.30 o 
  -6   0   6        4.45        3.41      2.24 o 
  -5   0   6        1.99        1.56      3.25 o 
  -4   0   6      229.01      256.85     11.67 o 
  -3   0   6      115.18      122.32      6.47 o 
  -2   0   6      768.27      809.49      8.14 o 
  -1   0   6      142.11      166.43      2.70 o 
   0   0   6       44.06       45.25      2.22 o 
   1   0   6        1.16        1.59      1.05 o 
   2   0   6      549.56      612.44     11.02 o 
   3   0   6       76.18       77.46      5.87 o 
   4   0   6        0.80       -1.33      2.43 o 
   5   0   6       21.45       26.02      4.40 o 
  -6   1   6        4.18        6.51      4.62 o 
  -5   1   6       46.68       55.82      8.29 o 
  -4   1   6       33.27       34.95      4.24 o 
  -3   1   6      123.83      122.10      5.22 o 
  -2   1   6      758.44      778.43      9.21 o 
  -1   1   6      610.45      607.19      7.65 o 
   0   1   6      894.13      865.79      8.52 o 
   1   1   6      204.06      205.30      3.50 o 
   2   1   6      822.41      813.74     13.35 o 
   3   1   6       76.22       81.36      5.33 o 
   4   1   6       29.43       30.51      4.53 o 
   5   1   6       25.50       22.48      3.77 o 
  -5   2   6        4.05        4.42      1.81 o 
  -4   2   6      110.39      110.69      7.18 o 
  -3   2   6       81.21       78.20      6.27 o 
  -2   2   6      308.04      298.52     11.14 o 
  -1   2   6      250.04      271.80      7.35 o 
   0   2   6      111.32      114.28      3.62 o 
   1   2   6      253.86      266.85      8.15 o 
   2   2   6        4.27        2.94      0.75 o 
   3   2   6       27.45       28.97      3.13 o 
   4   2   6       60.73       69.19      5.34 o 
   5   2   6        2.08        3.82      2.68 o 
  -5   3   6        0.44        1.53      1.93 o 
  -4   3   6       28.04       24.84      3.46 o 
  -3   3   6      290.88      291.33      7.75 o 
  -2   3   6      356.13      350.92     12.72 o 
  -1   3   6      335.13      304.66      6.12 o 
   0   3   6      328.11      332.42      6.64 o 
   1   3   6       24.46       21.83      2.77 o 
   2   3   6      176.59      189.40     12.05 o 
   3   3   6       88.80       97.61      5.57 o 
   4   3   6       71.48       77.45      6.43 o 
   5   3   6        5.11        8.32      4.49 o 
  -5   4   6        0.01        1.46      3.69 o 
  -4   4   6       30.98       28.28      4.63 o 
  -3   4   6       84.85       99.67      5.28 o 
  -2   4   6        8.11        9.54      3.47 o 
  -1   4   6       17.34       20.55      4.34 o 
   0   4   6       11.13        4.62      4.25 o 
   1   4   6       27.80       29.07      4.21 o 
   2   4   6       12.59       12.19      2.84 o 
   3   4   6       31.79       31.33      4.39 o 
   4   4   6        6.11        3.98      2.24 o 
   5   4   6        1.53        2.01      5.15 o 
  -5   5   6        8.25        7.24      4.08 o 
  -4   5   6        1.40        4.17      2.08 o 
  -3   5   6      153.37      161.08      6.86 o 
  -2   5   6       22.35       25.25      6.94 o 
  -1   5   6      114.87      113.48     10.40 o 
   0   5   6        0.02        1.48      5.23 o 
   1   5   6      103.62       98.52      6.78 o 
   2   5   6       45.80       47.18      5.64 o 
   3   5   6      150.54      142.86      9.58 o 
   4   5   6        3.51       -0.04      2.58 o 
  -5   6   6       16.52        4.93      2.12 o 
  -4   6   6        0.70        3.90      1.87 o 
  -3   6   6       61.22       59.22      4.41 o 
  -2   6   6       12.62       13.00      5.43 o 
  -1   6   6       48.20       45.01      4.30 o 
   0   6   6        3.53        6.21      1.86 o 
   1   6   6       21.85       21.39      2.75 o 
   2   6   6       31.17       26.07      3.71 o 
   3   6   6       12.10        3.01      3.72 o 
   4   6   6        9.39        7.74      2.91 o 
  -4   7   6        6.45        5.91      2.64 o 
  -3   7   6       25.47       29.90      7.05 o 
  -2   7   6       53.27       54.89      5.16 o 
  -1   7   6       22.13       22.30      2.48 o 
   0   7   6       53.73       48.46      2.91 o 
   1   7   6        5.86        7.72      3.10 o 
   2   7   6       55.38       62.69      8.45 o 
   3   7   6       20.21       25.60      4.14 o 
   4   7   6       13.45       10.98      3.14 o 
  -3   8   6        0.65        0.79      2.01 o 
  -2   8   6        8.46        4.89      2.27 o 
  -1   8   6       13.84       10.80      2.19 o 
   0   8   6        0.88        3.23      1.75 o 
   1   8   6        6.58        7.01      2.22 o 
   2   8   6        5.28        3.92      1.95 o 
   3   8   6        0.89        0.88      2.01 o 
  -3   9   6       20.62       26.51      6.44 o 
  -2   9   6       10.85        8.27      2.87 o 
  -1   9   6       31.76       35.47      6.59 o 
   0   9   6       16.63       16.68      2.70 o 
   1   9   6        5.67        2.67      2.50 o 
   2   9   6       22.44       20.85      5.41 o 
  -1  10   6        0.74       -2.45      2.45 o 
   0  10   6        1.83        0.00      4.15 o 
   1  10   6        3.17        6.57      3.71 o 
  -1 -10   7       11.02        1.66      2.83 o 
   0 -10   7        2.93        5.39      4.87 o 
  -2  -9   7       18.42       11.70      5.13 o 
  -1  -9   7        3.02        5.55      1.81 o 
   0  -9   7       10.15        7.45      2.45 o 
   1  -9   7        9.46       11.60      3.62 o 
   2  -9   7        6.38        6.73      5.38 o 
  -3  -8   7        2.29        0.01      2.50 o 
  -2  -8   7        6.58        7.32      2.86 o 
  -1  -8   7       14.62       12.90      3.24 o 
   0  -8   7       13.33       10.33      2.61 o 
   1  -8   7       20.08       18.73      3.62 o 
   2  -8   7        1.81       -1.93      2.63 o 
   3  -8   7        2.73        3.02      2.72 o 
  -4  -7   7       24.74       23.95      6.12 o 
  -3  -7   7       25.14       24.05      5.36 o 
  -2  -7   7        3.83        9.16      3.75 o 
  -1  -7   7       28.25       32.33      3.16 o 
   0  -7   7       31.50       31.31      2.74 o 
   1  -7   7       48.58       54.66      5.48 o 
   2  -7   7       68.33       82.42      5.74 o 
   3  -7   7        1.78        2.26      2.61 o 
   4  -7   7        9.33        5.59      4.35 o 
  -4  -6   7       11.59       14.14      4.68 o 
  -3  -6   7       15.51        9.74      2.77 o 
  -2  -6   7        8.04        9.41      1.77 o 
  -1  -6   7       63.46       65.13      3.30 o 
   0  -6   7       48.62       44.82      3.37 o 
   1  -6   7       21.15       26.19      4.99 o 
   2  -6   7       11.87       14.05      3.30 o 
   3  -6   7       11.19        7.63      5.08 o 
   4  -6   7        9.14        8.85      3.25 o 
  -5  -5   7       16.79       12.21      3.71 o 
  -4  -5   7        5.90        2.81      1.80 o 
  -3  -5   7      227.23      236.38      7.18 o 
  -2  -5   7       16.74       17.56      1.70 o 
  -1  -5   7      199.93      210.24      4.39 o 
   0  -5   7        4.58        4.00      1.54 o 
   1  -5   7      172.38      162.30      4.32 o 
   2  -5   7      132.37      136.55      6.86 o 
   3  -5   7       20.60       34.03      5.58 o 
   4  -5   7        8.30        6.23      2.65 o 
  -5  -4   7       16.29       24.79      4.53 o 
  -4  -4   7       36.64       41.39      6.65 o 
  -3  -4   7       96.13       92.14      6.20 o 
  -2  -4   7       74.01       70.35      2.38 o 
  -1  -4   7       34.17       30.54      1.93 o 
   0  -4   7       38.81       40.96      2.21 o 
   1  -4   7      131.21      125.37      3.35 o 
   2  -4   7       23.46       20.83      1.74 o 
   3  -4   7        1.45        4.03      1.68 o 
   4  -4   7        0.59        1.65      1.88 o 
   5  -4   7        0.72       -1.09      3.65 o 
  -5  -3   7        5.28        9.66      5.62 o 
  -4  -3   7       76.49       88.07      6.20 o 
  -3  -3   7       26.15       30.35      3.10 o 
  -2  -3   7      102.85      113.91      4.21 o 
  -1  -3   7       55.86       55.56      2.56 o 
   0  -3   7      173.84      161.44      3.26 o 
   1  -3   7      225.62      241.11      4.13 o 
   2  -3   7      175.39      187.33      6.70 o 
   3  -3   7       42.36       49.79      4.18 o 
   4  -3   7        6.23       10.94      2.66 o 
   5  -3   7        8.40        9.29      3.65 o 
  -5  -2   7        3.88        3.33      6.01 o 
  -4  -2   7      320.43      339.23     15.04 o 
  -3  -2   7      125.91      130.97      4.26 o 
  -2  -2   7      103.91      106.13      4.04 o 
  -1  -2   7       38.69       31.03      1.64 o 
   0  -2   7      373.37      370.47      4.49 o 
   1  -2   7      195.98      185.57      3.74 o 
   2  -2   7       69.99       62.52     14.03 o 
   3  -2   7        3.27        1.68      2.23 o 
   4  -2   7       10.03        5.31      2.17 o 
   5  -2   7       12.52       11.28      2.74 o 
  -5  -1   7       10.44        9.77      3.54 o 
  -4  -1   7        8.06        4.77      1.96 o 
  -3  -1   7      163.77      168.90      4.40 o 
  -2  -1   7      152.45      162.08      3.89 o 
  -1  -1   7     1442.23     1522.91      7.45 o 
   0  -1   7      190.11      183.86      3.11 o 
   1  -1   7       15.55       14.19      1.46 o 
   2  -1   7      372.24      400.54     12.93 o 
   3  -1   7       32.40       37.40      4.46 o 
   4  -1   7       40.22       42.29      5.23 o 
   5  -1   7        5.25        4.95      2.49 o 
  -6   0   7        9.23        7.62      2.52 o 
  -5   0   7       51.68       41.63      9.01 o 
  -4   0   7       25.42       18.03      2.90 o 
  -3   0   7      107.73      110.79      8.70 o 
  -2   0   7        1.57       -0.63      0.75 o 
  -1   0   7     1444.11     1566.51     20.71 o 
   0   0   7       31.14       31.17      2.03 o 
   1   0   7      583.20      612.72      8.67 o 
   2   0   7        4.60        3.42      1.37 o 
   3   0   7       15.63       16.42      1.69 o 
   4   0   7        0.46        3.96      3.55 o 
   5   0   7       12.79       11.73      2.69 o 
  -5   1   7        9.88        9.54      3.16 o 
  -4   1   7        8.72       10.91      3.34 o 
  -3   1   7      163.10      174.13      8.69 o 
  -2   1   7      159.14      172.78      5.83 o 
  -1   1   7     1415.67     1529.81     12.14 o 
   0   1   7      200.69      189.64      8.58 o 
   1   1   7       16.06       15.17      1.90 o 
   2   1   7      366.76      377.44      8.73 o 
   3   1   7       34.39       38.20      3.77 o 
   4   1   7       40.19       42.38      5.69 o 
   5   1   7        5.12        5.52      2.14 o 
  -5   2   7        3.48        6.90      2.11 o 
  -4   2   7      320.02      343.81     29.14 o 
  -3   2   7      120.88      119.95      7.57 o 
  -2   2   7      108.26      103.57      4.37 o 
  -1   2   7       42.09       31.97      4.58 o 
   0   2   7      373.40      368.98      6.35 o 
   1   2   7      197.99      186.33      6.55 o 
   2   2   7       67.84       71.60      5.24 o 
   3   2   7        3.12        3.55      1.27 o 
   4   2   7        9.94        8.58      2.32 o 
   5   2   7       12.65       11.34      3.36 o 
  -5   3   7        4.90        5.23      2.75 o 
  -4   3   7       76.15       72.23      7.34 o 
  -3   3   7       24.32       20.41      4.10 o 
  -2   3   7      104.25      115.94      8.62 o 
  -1   3   7       55.41       57.92      3.82 o 
   0   3   7      167.98      160.12      5.43 o 
   1   3   7      219.64      235.65      9.40 o 
   2   3   7      176.28      188.35      7.25 o 
   3   3   7       41.29       41.33      3.29 o 
   4   3   7        6.66        7.24      2.19 o 
   5   3   7        8.28        8.22      3.08 o 
  -5   4   7       16.77       15.75      4.24 o 
  -4   4   7       36.93       37.55      6.86 o 
  -3   4   7       97.68      101.58      5.94 o 
  -2   4   7       70.00       72.35      4.31 o 
  -1   4   7       33.83       29.10      5.74 o 
   0   4   7       37.99       43.44      9.06 o 
   1   4   7      132.53      129.82      5.38 o 
   2   4   7       23.83       26.77      6.79 o 
   3   4   7        1.52       -1.20      2.08 o 
   4   4   7        0.64        3.05      2.24 o 
   5   4   7        0.70       -2.81      4.97 o 
  -5   5   7       16.96       11.87     10.13 o 
  -4   5   7        5.37        2.79      2.38 o 
  -3   5   7      227.69      262.07      9.96 o 
  -2   5   7       16.77       18.06      3.01 o 
  -1   5   7      198.01      200.73      6.36 o 
   0   5   7        4.82       -1.72      4.47 o 
   1   5   7      171.42      169.66      8.35 o 
   2   5   7      132.72      127.45     10.62 o 
   3   5   7       20.65       28.17      5.07 o 
   4   5   7        8.11        6.13      4.61 o 
  -4   6   7       11.69        9.26      2.71 o 
  -3   6   7       15.59       19.46      4.56 o 
  -2   6   7        7.75        8.47      5.09 o 
  -1   6   7       63.41       67.58      4.83 o 
   0   6   7       50.02       50.97      4.86 o 
   1   6   7       21.19       21.32      3.50 o 
   2   6   7       11.76       10.53      6.63 o 
   3   6   7       11.12       15.46      2.58 o 
   4   6   7        9.09       14.66      4.87 o 
  -4   7   7       25.31       25.14      5.14 o 
  -3   7   7       24.49       26.69      4.36 o 
  -2   7   7        3.88        2.91      2.48 o 
  -1   7   7       28.23       34.56      6.87 o 
   0   7   7       30.52       33.21      6.09 o 
   1   7   7       50.37       67.18      8.14 o 
   2   7   7       68.27       75.52      6.65 o 
   3   7   7        1.99        4.82      2.75 o 
   4   7   7        9.07       13.01      5.44 o 
  -3   8   7        2.02        2.96      2.33 o 
  -2   8   7        6.82        7.39      2.89 o 
  -1   8   7       13.84        7.09      3.06 o 
   0   8   7       14.15       14.44      6.96 o 
   1   8   7       19.90       24.15      5.81 o 
   2   8   7        1.92        4.48      2.44 o 
   3   8   7        2.68        7.12      4.02 o 
  -2   9   7       18.04       20.51      5.02 o 
  -1   9   7        3.43        2.74      1.64 o 
   0   9   7        9.83        4.81      2.62 o 
   1   9   7        9.73        4.53      2.62 o 
   2   9   7        6.40        8.58      2.85 o 
  -1  10   7       11.21       10.90      4.17 o 
   0  10   7        2.68       11.16      4.37 o 
  -2  -9   8        1.19        8.61      3.85 o 
  -1  -9   8        0.22        0.10      2.19 o 
   0  -9   8        9.28        8.20      5.86 o 
   1  -9   8        9.61       12.79      3.63 o 
   2  -9   8        9.74        5.43      3.49 o 
  -3  -8   8       10.70       13.76      5.89 o 
  -2  -8   8       22.69       24.87      4.36 o 
  -1  -8   8        8.62       11.99      2.55 o 
   0  -8   8       30.56       40.40      3.23 o 
   1  -8   8       29.32       30.20      5.48 o 
   2  -8   8        1.73        2.71      2.82 o 
   3  -8   8       10.56        5.99      5.48 o 
  -4  -7   8        0.12       -1.18      2.49 o 
  -3  -7   8       12.54       11.23      3.77 o 
  -2  -7   8        1.14        2.33      2.38 o 
  -1  -7   8       23.92       28.63      2.93 o 
   0  -7   8       10.09        8.84      5.18 o 
   1  -7   8       31.42       37.23      7.20 o 
   2  -7   8       17.29       14.82      3.94 o 
   3  -7   8        1.86        2.93      2.49 o 
  -4  -6   8       44.39       45.50      5.93 o 
  -3  -6   8        8.53       10.83      5.54 o 
  -2  -6   8       48.16       52.59      7.96 o 
  -1  -6   8       56.47       48.80      5.19 o 
   0  -6   8       40.01       44.40      6.00 o 
   1  -6   8       46.49       49.54      5.73 o 
   2  -6   8        3.00        5.21      3.13 o 
   3  -6   8        0.23        1.00      1.96 o 
   4  -6   8       13.55       15.78      3.56 o 
  -5  -5   8        9.75       12.80      3.98 o 
  -4  -5   8        5.04        8.05      3.04 o 
  -3  -5   8        0.52        0.27      2.03 o 
  -2  -5   8       43.26       40.06      2.58 o 
  -1  -5   8      145.18      142.80      4.74 o 
   0  -5   8       26.15       18.37      1.98 o 
   1  -5   8       61.04       62.55      3.01 o 
   2  -5   8       22.99       21.62      3.15 o 
   3  -5   8        0.25       -1.18      2.70 o 
   4  -5   8       15.11       11.00      2.93 o 
  -5  -4   8       26.51       29.07      6.27 o 
  -4  -4   8       16.08       15.48      2.56 o 
  -3  -4   8       13.23       11.11      2.09 o 
  -2  -4   8       62.70       59.98      3.54 o 
  -1  -4   8      143.48      133.95      3.25 o 
   0  -4   8      356.85      380.53      7.88 o 
   1  -4   8        1.70        3.08      1.12 o 
   2  -4   8       15.13       12.38      1.70 o 
   3  -4   8        4.15        6.00      2.18 o 
   4  -4   8        4.39        2.04      1.61 o 
  -5  -3   8        0.63        1.65      2.57 o 
  -4  -3   8       42.52       45.17      3.78 o 
  -3  -3   8      120.15      117.53      4.78 o 
  -2  -3   8       65.23       68.17      3.61 o 
  -1  -3   8        2.55        1.69      0.58 o 
   0  -3   8       58.95       54.99      1.89 o 
   1  -3   8      261.23      258.50      5.18 o 
   2  -3   8       85.69       93.71      4.73 o 
   3  -3   8       17.90       20.97      4.04 o 
   4  -3   8       37.31       40.26      4.43 o 
   5  -3   8        5.69        4.70      2.11 o 
  -5  -2   8       15.13        3.99      1.96 o 
  -4  -2   8       23.34       12.05      4.06 o 
  -3  -2   8      102.14      102.86      3.85 o 
  -2  -2   8      188.39      195.51      4.75 o 
  -1  -2   8      274.04      273.09      4.52 o 
   0  -2   8       20.54       14.59      1.76 o 
   1  -2   8      333.12      345.06      8.44 o 
   2  -2   8       19.81       21.77      3.34 o 
   3  -2   8       31.89       36.73      4.44 o 
   4  -2   8        8.27       11.69      2.61 o 
   5  -2   8        4.49        4.08      2.75 o 
  -5  -1   8        4.74        4.08      6.59 o 
  -4  -1   8      125.33      113.37      7.67 o 
  -3  -1   8      217.64      203.04      4.04 o 
  -2  -1   8      166.96      178.64      8.13 o 
  -1  -1   8      130.57      116.68      2.67 o 
   0  -1   8      692.60      707.63      7.32 o 
   1  -1   8      362.64      363.04      6.60 o 
   2  -1   8      157.52      172.74      5.87 o 
   3  -1   8       18.09       20.56      3.14 o 
   4  -1   8        9.61        9.26      4.68 o 
   5  -1   8        7.80       10.62      3.35 o 
  -5   0   8       16.54       19.60      6.49 o 
  -4   0   8       67.29       73.49      7.02 o 
  -3   0   8       89.65       86.51      5.96 o 
  -2   0   8       69.47       61.93      3.62 o 
  -1   0   8      390.56      360.35      6.61 o 
   0   0   8      208.96      200.87      3.54 o 
   1   0   8      168.94      158.71      3.94 o 
   2   0   8       23.21       21.37      2.88 o 
   3   0   8      105.28      103.38      7.13 o 
   4   0   8       14.06       11.14      3.39 o 
   5   0   8        2.16        6.02      2.61 o 
  -5   1   8        4.56        7.29      5.66 o 
  -4   1   8      126.56      132.72      8.98 o 
  -3   1   8      213.79      209.84      6.87 o 
  -2   1   8      172.12      184.55      8.12 o 
  -1   1   8      129.82      118.50      5.51 o 
   0   1   8      699.20      708.68      6.69 o 
   1   1   8      362.27      362.57      7.11 o 
   2   1   8      159.89      168.57      5.33 o 
   3   1   8       17.33       16.82      2.38 o 
   4   1   8        9.47       12.01      3.73 o 
   5   1   8        7.40        3.95      5.44 o 
  -5   2   8       15.31       13.15      4.37 o 
  -4   2   8       22.83        8.54      4.29 o 
  -3   2   8      107.71      109.69      7.35 o 
  -2   2   8      187.20      174.97      6.02 o 
  -1   2   8      272.69      279.22      7.66 o 
   0   2   8       18.71       13.58      2.89 o 
   1   2   8      334.95      340.47      6.99 o 
   2   2   8       18.01       21.31      2.29 o 
   3   2   8       33.30       31.24      3.71 o 
   4   2   8        8.06        7.54      3.29 o 
   5   2   8        4.55        1.51      2.72 o 
  -5   3   8        0.67       -1.29      2.68 o 
  -4   3   8       42.50       48.25      5.83 o 
  -3   3   8      122.19      132.21      6.46 o 
  -2   3   8       62.74       73.78      4.74 o 
   0   3   8       63.03       53.38      5.42 o 
   1   3   8      264.45      250.34      7.18 o 
   2   3   8       85.17       85.56      4.71 o 
   3   3   8       19.24       19.37      2.59 o 
   4   3   8       36.60       34.17      4.12 o 
   5   3   8        5.95        8.34      6.60 o 
  -5   4   8       26.43       22.95      5.81 o 
  -4   4   8       15.78       13.22      3.53 o 
  -3   4   8       12.07        5.27      2.84 o 
  -2   4   8       63.20       56.34      4.01 o 
  -1   4   8      147.27      144.41      6.16 o 
   0   4   8      354.75      375.77     10.35 o 
   1   4   8        2.17        5.28      3.04 o 
   2   4   8       14.76       21.03      3.81 o 
   3   4   8        3.91        5.29      2.22 o 
   4   4   8        4.57        5.29      1.99 o 
  -5   5   8        9.73        7.67      2.41 o 
  -4   5   8        5.33        3.10      3.77 o 
  -3   5   8        0.65        4.49      2.76 o 
  -2   5   8       44.92       52.09      4.60 o 
  -1   5   8      142.89      133.11      5.53 o 
   0   5   8       25.62       23.77      4.56 o 
   1   5   8       61.35       54.53      8.05 o 
   2   5   8       23.72       31.17      4.44 o 
   3   5   8        0.12       -2.32      2.32 o 
   4   5   8       15.27        9.26      2.87 o 
  -4   6   8       44.57       37.73      6.10 o 
  -3   6   8        7.47        7.55      2.71 o 
  -2   6   8       47.39       45.07      6.29 o 
  -1   6   8       56.56       47.52      4.01 o 
   0   6   8       41.53       44.59      7.26 o 
   1   6   8       45.79       49.38      5.53 o 
   2   6   8        2.74        2.07      2.79 o 
   3   6   8        0.24        5.34      3.08 o 
   4   6   8       13.44       12.89      3.55 o 
  -4   7   8        0.11       -0.18      2.42 o 
  -3   7   8       12.15        3.66      2.98 o 
  -2   7   8        1.24        3.01      2.61 o 
  -1   7   8       24.37       22.25      3.77 o 
   0   7   8       10.56        7.58      4.10 o 
   1   7   8       31.55       34.22      5.56 o 
   2   7   8       16.99       16.83      2.97 o 
   3   7   8        1.67        1.17      2.43 o 
  -3   8   8       10.25       11.70      3.18 o 
  -2   8   8       22.79       26.12      3.91 o 
  -1   8   8        8.65        5.28      3.48 o 
   0   8   8       31.20       33.70      7.85 o 
   1   8   8       28.62       29.49      5.11 o 
   2   8   8        1.99        3.41      2.39 o 
   3   8   8       10.32       11.00      3.27 o 
  -2   9   8        1.08        2.79      2.61 o 
  -1   9   8        0.19        2.19      2.09 o 
   0   9   8        9.05        1.26      2.12 o 
   1   9   8        9.93        6.36      2.91 o 
   2   9   8        9.54        8.60      2.89 o 
  -2  -9   9        3.60        8.31      2.77 o 
  -1  -9   9       16.78       14.40      3.75 o 
   0  -9   9        1.09        0.73      5.10 o 
   1  -9   9       10.94       15.36      4.68 o 
  -3  -8   9        1.03        3.09      2.62 o 
  -2  -8   9       33.98       36.35     10.13 o 
  -1  -8   9        3.19        2.23      1.69 o 
   0  -8   9       62.36       56.93      5.63 o 
   1  -8   9       11.61       13.81      5.13 o 
   2  -8   9        0.13       -1.71      2.65 o 
  -4  -7   9        2.60        5.74      3.45 o 
  -3  -7   9       10.27        9.13      3.07 o 
  -2  -7   9       24.39       22.51      3.85 o 
  -1  -7   9       42.69       34.93      3.60 o 
   0  -7   9       53.11       44.64      4.16 o 
   1  -7   9       10.33       10.68      4.84 o 
   2  -7   9        5.79       11.09      3.98 o 
   3  -7   9        1.79        5.07      5.72 o 
  -4  -6   9        4.86        7.64      3.61 o 
  -3  -6   9       38.30       54.06     12.67 o 
  -2  -6   9      158.79      179.03     16.25 o 
  -1  -6   9      119.14      118.74      3.95 o 
   0  -6   9        7.71        9.20      1.79 o 
   1  -6   9       27.84       29.93      4.85 o 
   2  -6   9       14.17       18.56      6.35 o 
   3  -6   9       21.70       24.33      4.25 o 
   4  -6   9        5.20        5.27      3.63 o 
  -4  -5   9        3.23        3.64      3.13 o 
  -3  -5   9       22.91       31.44      3.76 o 
  -2  -5   9       30.40       32.25      4.17 o 
  -1  -5   9       43.08       39.20      2.73 o 
   0  -5   9        2.92        2.20      1.78 o 
   1  -5   9      116.37      109.95     12.35 o 
   2  -5   9       10.04       12.69      3.17 o 
   3  -5   9        0.37        5.43      2.01 o 
   4  -5   9       30.74       33.59      5.67 o 
  -5  -4   9        7.11        9.33      3.42 o 
  -4  -4   9       17.59       14.24      2.72 o 
  -3  -4   9       21.88       23.32      2.52 o 
  -2  -4   9      824.64      865.76     18.31 o 
  -1  -4   9       28.04       27.07      2.17 o 
   0  -4   9      173.26      170.15      4.39 o 
   1  -4   9       82.73       87.09     14.49 o 
   2  -4   9       37.30       32.97      3.04 o 
   3  -4   9       22.98       15.91      7.82 o 
   4  -4   9       15.84       19.02      6.32 o 
  -5  -3   9        5.11        5.30      3.46 o 
  -4  -3   9       10.65       17.37      4.80 o 
  -3  -3   9       82.54       78.12      4.53 o 
  -2  -3   9        4.70        6.95      1.98 o 
  -1  -3   9       22.27       21.27      1.75 o 
   0  -3   9      396.10      395.31      6.28 o 
   1  -3   9       30.41       29.61      2.18 o 
   2  -3   9        7.75       10.57      2.41 o 
   3  -3   9       11.94       14.22      2.69 o 
   4  -3   9        4.50        4.57      1.62 o 
  -5  -2   9       17.04       20.43      4.55 o 
  -4  -2   9       10.66        9.87      2.33 o 
  -3  -2   9       52.42       55.76      3.94 o 
  -2  -2   9       65.95       72.18      3.51 o 
  -1  -2   9      346.60      345.41      5.39 o 
   0  -2   9      202.74      206.64      4.20 o 
   1  -2   9       75.18       80.95      2.94 o 
   2  -2   9       11.46        8.97      2.43 o 
   3  -2   9       86.28       69.07      5.44 o 
   4  -2   9        4.19        6.34      2.52 o 
   5  -2   9        7.80        9.53      3.60 o 
  -5  -1   9        2.68        4.59      2.36 o 
  -4  -1   9        6.04        7.87      2.43 o 
  -3  -1   9       45.40       45.43      2.53 o 
  -2  -1   9       32.51       32.04      2.16 o 
  -1  -1   9      206.26      217.25      4.26 o 
   0  -1   9       32.29       37.49      2.34 o 
   1  -1   9       98.25       94.26      3.22 o 
   2  -1   9       27.38       32.51      3.65 o 
   3  -1   9        2.44        2.95      2.11 o 
   4  -1   9       19.98       27.95      3.77 o 
   5  -1   9        7.38        4.33      1.53 o 
  -5   0   9       15.91        7.26      3.29 o 
  -4   0   9        7.02        5.74      2.34 o 
  -3   0   9       64.77       63.83      5.02 o 
  -2   0   9      150.40      152.17      3.97 o 
  -1   0   9      239.08      241.54      5.23 o 
   0   0   9        6.84        6.31      1.51 o 
   1   0   9      155.72      137.04      3.74 o 
   2   0   9        3.89        4.71      1.41 o 
   3   0   9       55.53       51.01      4.73 o 
   4   0   9       14.15       16.13      6.61 o 
   5   0   9        0.14        3.34      2.59 o 
  -5   1   9        2.72        3.33      2.44 o 
  -4   1   9        6.05        6.87      3.80 o 
  -3   1   9       45.35       43.01      5.01 o 
  -2   1   9       33.24       30.35      1.71 o 
  -1   1   9      204.77      207.21      6.92 o 
   0   1   9       32.37       32.87      2.23 o 
   1   1   9       96.92       97.65      3.90 o 
   2   1   9       26.02       24.52      3.16 o 
   3   1   9        2.64        1.02      1.12 o 
   4   1   9       19.90       18.67      3.56 o 
   5   1   9        7.74        5.21      2.72 o 
  -5   2   9       17.32       14.08      3.25 o 
  -4   2   9       10.33        9.49      2.95 o 
  -3   2   9       50.98       59.29      4.86 o 
  -2   2   9       64.40       71.20      4.95 o 
  -1   2   9      346.47      333.71     17.32 o 
   0   2   9      202.82      223.20      6.90 o 
   1   2   9       71.95       76.60      3.45 o 
   2   2   9       10.90       12.29      2.28 o 
   3   2   9       86.84       80.53      6.45 o 
   4   2   9        3.76        3.50      1.93 o 
   5   2   9        7.92        9.05      3.43 o 
  -5   3   9        5.06        8.44      2.96 o 
  -4   3   9       10.51       13.82      4.94 o 
  -3   3   9       82.83       81.51      5.73 o 
  -2   3   9        4.53       -1.89      4.02 o 
  -1   3   9       23.26       25.61      3.27 o 
   0   3   9      394.84      398.51     10.16 o 
   1   3   9       29.26       25.51      3.10 o 
   2   3   9        7.09        8.24      1.92 o 
   3   3   9       11.95       13.41      1.85 o 
   4   3   9        4.17        3.02      5.60 o 
  -5   4   9        7.05       12.79      3.60 o 
  -4   4   9       17.08       13.62      4.58 o 
  -3   4   9       24.04       26.56      5.26 o 
  -2   4   9      817.33      864.65     19.70 o 
  -1   4   9       31.57       25.06      5.68 o 
   0   4   9      171.95      172.42     12.12 o 
   1   4   9       86.64       84.33     11.89 o 
   2   4   9       36.04       33.27      6.51 o 
   3   4   9       22.93       18.29      3.60 o 
   4   4   9       15.89       15.32      7.94 o 
  -4   5   9        3.28        4.10      2.47 o 
  -3   5   9       22.52       32.56      9.11 o 
  -2   5   9       29.74       23.88      3.69 o 
  -1   5   9       43.41       48.81      4.28 o 
   0   5   9        3.32        5.22      3.33 o 
   1   5   9      117.21       98.75      7.14 o 
   2   5   9        9.40       10.99      3.19 o 
   3   5   9        0.27        2.74      3.44 o 
   4   5   9       30.84       33.50      8.31 o 
  -4   6   9        4.80        6.03      3.29 o 
  -3   6   9       37.23       48.35      4.97 o 
  -2   6   9      163.13      177.05     13.66 o 
  -1   6   9      118.64      124.39      6.27 o 
   0   6   9        7.34       10.43      3.25 o 
   1   6   9       26.21       22.50      3.45 o 
   2   6   9       15.04       12.96      3.43 o 
   3   6   9       21.56       19.00      4.08 o 
   4   6   9        5.37       -0.92      2.61 o 
  -4   7   9        2.48        2.85      2.31 o 
  -3   7   9       10.51        8.50      2.91 o 
  -2   7   9       24.63       25.88      4.33 o 
  -1   7   9       41.64       45.53      6.23 o 
   0   7   9       53.96       58.45      7.06 o 
   1   7   9        9.73        5.33      2.74 o 
   2   7   9        5.96        2.55      2.68 o 
   3   7   9        1.84        2.30      2.25 o 
  -3   8   9        1.25        2.64      2.67 o 
  -2   8   9       34.29       33.31      5.08 o 
  -1   8   9        3.08        4.01      2.79 o 
   0   8   9       62.58       66.17      7.85 o 
   1   8   9       11.12       11.80      6.36 o 
   2   8   9        0.16       -2.77      2.77 o 
  -2   9   9        3.45        5.45      3.25 o 
  -1   9   9       16.91       12.36      3.57 o 
   0   9   9        1.02        2.48      2.77 o 
   1   9   9       10.95       15.85      4.36 o 
  -1  -9  10        8.72       10.49      6.09 o 
   0  -9  10        1.34        3.10      2.93 o 
   1  -9  10        3.88       10.50      4.65 o 
  -3  -8  10       13.89       14.20      3.80 o 
  -2  -8  10       28.35       28.43     10.56 o 
  -1  -8  10       56.51       64.32      7.18 o 
   0  -8  10        0.81        5.03      2.91 o 
   1  -8  10       11.26        4.99      3.08 o 
   2  -8  10        9.79       16.51      5.11 o 
  -3  -7  10       30.81       24.20     11.14 o 
  -2  -7  10       44.29       48.61      5.80 o 
  -1  -7  10       33.39       39.00      3.26 o 
   0  -7  10       79.05       75.53      3.49 o 
   1  -7  10       30.40       31.52      4.18 o 
   2  -7  10        2.47        4.88      6.40 o 
   3  -7  10        0.13        0.32      2.92 o 
  -4  -6  10       15.11       18.67      6.02 o 
  -3  -6  10       25.84       27.46      4.41 o 
  -2  -6  10       82.80       88.55      8.95 o 
  -1  -6  10       29.07       24.44      2.77 o 
   0  -6  10      134.28      135.16      7.18 o 
   1  -6  10       21.24       24.46      3.56 o 
   2  -6  10       45.57       46.95      5.61 o 
   3  -6  10       23.31       27.19      9.77 o 
  -4  -5  10        3.69        6.30      2.10 o 
  -3  -5  10       24.83       25.52      5.02 o 
  -2  -5  10       55.61       54.44      4.21 o 
  -1  -5  10      211.68      210.86      7.15 o 
   0  -5  10        9.12        8.43      1.94 o 
   1  -5  10        1.48        4.90      3.49 o 
   2  -5  10       11.31       11.79      2.90 o 
   3  -5  10        8.11       13.71      3.80 o 
   4  -5  10        1.80        4.23      1.94 o 
  -5  -4  10        1.04        4.30      7.90 o 
  -4  -4  10       21.89       17.01      4.12 o 
  -3  -4  10       58.63       64.44      5.25 o 
  -2  -4  10      187.61      190.73      6.13 o 
  -1  -4  10       23.41       22.67      2.24 o 
   0  -4  10       38.19       42.53      2.97 o 
   1  -4  10      112.98      111.45      7.14 o 
   2  -4  10       23.12       19.46      3.62 o 
   3  -4  10       38.30       42.68      6.11 o 
   4  -4  10        2.86        6.53      2.81 o 
  -5  -3  10        5.13        3.08      1.92 o 
  -4  -3  10        1.00        2.65      2.19 o 
  -3  -3  10      101.75      115.87      4.74 o 
  -2  -3  10      220.96      225.22     10.06 o 
  -1  -3  10       79.45       82.19      2.75 o 
   0  -3  10       66.57       58.81      2.20 o 
   1  -3  10       54.76       57.20      2.10 o 
   2  -3  10        3.89        2.03      1.52 o 
   3  -3  10        9.72        7.40      1.79 o 
   4  -3  10        4.38        4.42      2.26 o 
  -5  -2  10       18.21       21.03      4.64 o 
  -4  -2  10        2.53        1.71      1.52 o 
  -3  -2  10      213.98      225.46      7.33 o 
  -2  -2  10      193.95      185.90      4.51 o 
  -1  -2  10      219.71      211.40      4.69 o 
   0  -2  10      111.34      110.71      3.12 o 
   1  -2  10       61.22       50.75      2.40 o 
   2  -2  10       65.86       56.41      5.34 o 
   3  -2  10       49.09       46.52      5.64 o 
   4  -2  10        7.42        7.00      2.06 o 
  -5  -1  10        1.12        1.33      1.67 o 
  -4  -1  10       18.74       18.35      4.12 o 
  -3  -1  10        0.09       -1.58      3.10 o 
  -2  -1  10       30.93       30.67      2.30 o 
  -1  -1  10      167.67      173.13      3.94 o 
   0  -1  10       50.15       55.01      3.94 o 
   1  -1  10       64.92       63.42      2.79 o 
   2  -1  10       13.76       14.47      2.84 o 
   3  -1  10       39.56       33.84      4.50 o 
   4  -1  10        6.12        2.76      4.28 o 
  -5   0  10       23.70       28.26      4.81 o 
  -4   0  10       35.29       38.81      5.40 o 
  -3   0  10       65.07       64.12      6.47 o 
  -2   0  10      349.55      367.31      6.35 o 
  -1   0  10       91.28       87.86      3.29 o 
   0   0  10      115.77      116.22      4.32 o 
   1   0  10      108.84      107.88      3.42 o 
   2   0  10      129.61      145.12      4.56 o 
   3   0  10       75.73       72.95      6.04 o 
   4   0  10        5.67        4.86      3.04 o 
   5   0  10        4.48        5.07      2.00 o 
  -5   1  10        1.16        0.07      2.19 o 
  -4   1  10       18.63        9.61      3.26 o 
  -3   1  10        0.11        6.30      3.94 o 
  -2   1  10       30.53       30.82      1.86 o 
  -1   1  10      167.28      172.39      6.16 o 
   0   1  10       50.38       54.30      2.77 o 
   1   1  10       64.78       63.07      4.02 o 
   2   1  10       13.95       11.90      2.34 o 
   3   1  10       39.73       34.96      5.72 o 
   4   1  10        6.01        8.77      2.54 o 
  -5   2  10       18.68       16.41      4.51 o 
  -4   2  10        1.95        5.44      4.39 o 
  -3   2  10      216.40      207.01     14.64 o 
  -2   2  10      190.37      196.45      9.40 o 
  -1   2  10      225.66      211.89     10.32 o 
   0   2  10      107.84      111.85      6.19 o 
   1   2  10       65.99       60.06      3.44 o 
   2   2  10       66.42       65.63      6.29 o 
   3   2  10       48.78       53.09      4.53 o 
   4   2  10        7.80       12.39      6.78 o 
  -5   3  10        5.14        7.22      3.07 o 
  -4   3  10        1.12        0.76      3.96 o 
  -3   3  10      102.08      111.27      8.43 o 
  -2   3  10      220.01      232.65     11.72 o 
  -1   3  10       80.31       87.63      4.70 o 
   0   3  10       65.96       59.26      6.38 o 
   1   3  10       55.57       55.02      4.17 o 
   2   3  10        3.65        2.34      3.18 o 
   3   3  10       10.02       11.75      4.27 o 
   4   3  10        4.43        4.50      3.19 o 
  -5   4  10        1.10        3.12      4.01 o 
  -4   4  10       21.49       23.94      4.31 o 
  -3   4  10       57.48       68.70      6.36 o 
  -2   4  10      193.54      201.47     19.15 o 
  -1   4  10       25.33       28.47      5.95 o 
   0   4  10       37.90       50.30      5.97 o 
   1   4  10      108.55      113.83      5.78 o 
   2   4  10       24.08       22.37      3.69 o 
   3   4  10       38.36       41.35     10.47 o 
   4   4  10        2.82        1.17      4.78 o 
  -4   5  10        3.91        4.76      2.28 o 
  -3   5  10       24.61       24.13      5.39 o 
  -2   5  10       56.45       53.23      4.80 o 
  -1   5  10      210.72      204.64      8.79 o 
   0   5  10        8.99        6.86      3.20 o 
   1   5  10        1.59        1.12      2.88 o 
   2   5  10       11.53        8.92      3.14 o 
   3   5  10        8.06       11.37      2.95 o 
  -4   6  10       15.34       21.35      5.06 o 
  -3   6  10       26.82       30.61      4.98 o 
  -2   6  10       80.56       76.81      8.21 o 
  -1   6  10       28.18       28.03      4.19 o 
   0   6  10      134.35      132.59      6.99 o 
   1   6  10       22.67       26.64      5.12 o 
   2   6  10       44.81       49.98      8.02 o 
   3   6  10       23.41       22.33      8.83 o 
  -3   7  10       31.36       25.99      9.65 o 
  -2   7  10       43.71       37.06      5.10 o 
  -1   7  10       33.86       31.44      4.60 o 
   0   7  10       79.16       94.14      6.82 o 
   1   7  10       30.09       22.54      4.14 o 
   2   7  10        2.53        3.39      2.40 o 
   3   7  10        0.17        3.00      1.56 o 
  -3   8  10       13.85        9.26      4.93 o 
  -2   8  10       28.41       34.25      6.24 o 
  -1   8  10       55.95       51.98      5.43 o 
   0   8  10        0.61        0.43      2.93 o 
   1   8  10       11.09       11.94      4.04 o 
   2   8  10       10.30        7.61      2.59 o 
  -1   9  10        8.70       10.88      3.98 o 
   0   9  10        1.39        2.94      1.74 o 
   1   9  10        3.85        7.05      2.88 o 
   0  -9  11        4.26       -2.42      4.04 o 
  -2  -8  11        0.33       -0.43      2.33 o 
  -1  -8  11        5.44        7.55      2.93 o 
   0  -8  11       11.30       16.69      3.94 o 
   1  -8  11       23.80       10.68      3.53 o 
   2  -8  11       11.78        9.39      3.18 o 
  -3  -7  11        7.29        3.64      2.93 o 
  -2  -7  11       15.89       17.01      3.90 o 
  -1  -7  11        0.54        2.81      2.31 o 
   0  -7  11        6.93        6.22      3.96 o 
   1  -7  11        4.43        1.29      4.56 o 
   2  -7  11       15.63       15.06      3.50 o 
  -4  -6  11       12.82       12.74      4.43 o 
  -3  -6  11        2.56        2.82      4.73 o 
  -2  -6  11       65.26       81.35      6.36 o 
  -1  -6  11       52.78       52.80      5.47 o 
   0  -6  11      114.47      123.66     10.48 o 
   1  -6  11       10.18       15.10      4.80 o 
   2  -6  11       13.37       12.83      3.36 o 
   3  -6  11       19.65       19.02      4.44 o 
  -4  -5  11        5.62        6.01      4.76 o 
  -3  -5  11        7.03        8.47      1.85 o 
  -2  -5  11       59.17       57.80      7.14 o 
  -1  -5  11       84.68       71.77      8.37 o 
   0  -5  11       22.02       21.78      2.13 o 
   1  -5  11        6.57        7.63      2.28 o 
   2  -5  11       13.10       10.52      2.46 o 
   3  -5  11        1.79        0.85      1.62 o 
  -4  -4  11       25.05       27.88      7.32 o 
  -3  -4  11       75.88       77.87      7.51 o 
  -2  -4  11        3.50        4.34      1.64 o 
  -1  -4  11      250.75      247.13      7.28 o 
   0  -4  11       66.61       59.31      7.04 o 
   1  -4  11       32.77       29.47      4.51 o 
   2  -4  11       77.14       87.83     12.00 o 
   3  -4  11       20.41       22.42      3.70 o 
  -5  -3  11        6.53       10.01      2.83 o 
  -4  -3  11       19.37       14.28      5.95 o 
  -3  -3  11       21.24       21.98      2.58 o 
  -2  -3  11       24.82       25.84      2.63 o 
  -1  -3  11        9.67       10.88      1.26 o 
   0  -3  11       13.48       17.02      1.51 o 
   1  -3  11       64.10       64.95      3.74 o 
   2  -3  11       26.33       21.50      2.55 o 
   3  -3  11        6.44        7.11      1.96 o 
   4  -3  11        0.18        1.31      2.13 o 
  -5  -2  11        7.25        8.84      3.46 o 
  -4  -2  11       23.01       23.04      4.09 o 
  -3  -2  11      121.75      130.15      5.50 o 
  -2  -2  11       51.68       52.13      3.05 o 
  -1  -2  11        3.88        5.29      1.32 o 
   0  -2  11      131.73      123.96      2.83 o 
   1  -2  11       77.81       73.29      4.23 o 
   2  -2  11      115.36      117.90      6.42 o 
   3  -2  11       23.68       18.03      4.20 o 
   4  -2  11        5.00        5.00      2.31 o 
  -5  -1  11        5.68        9.38      4.43 o 
  -4  -1  11       18.08       14.68      2.63 o 
  -3  -1  11       11.71        8.30      3.45 o 
  -2  -1  11       32.32       29.43      3.96 o 
  -1  -1  11       69.12       68.68      2.31 o 
   0  -1  11       47.69       47.54      5.08 o 
   1  -1  11        8.02        6.89      1.57 o 
   2  -1  11       24.92       26.53      3.74 o 
   3  -1  11       13.62       17.03      4.68 o 
   4  -1  11        1.27        3.29      2.14 o 
  -5   0  11        5.22        3.57      2.70 o 
  -4   0  11        9.24        5.63      2.59 o 
  -3   0  11       64.76       72.62     10.28 o 
  -2   0  11       20.41       21.05      1.92 o 
  -1   0  11        4.96        5.19      2.00 o 
   0   0  11       84.86       78.37      3.67 o 
   1   0  11       35.01       34.26      2.57 o 
   2   0  11      110.79      111.41     10.00 o 
   3   0  11        9.80       10.56      2.73 o 
   4   0  11        5.44        5.04      2.74 o 
  -5   1  11        5.48        3.29      2.83 o 
  -4   1  11       18.34       16.15      3.09 o 
  -3   1  11       10.93       10.11      3.80 o 
  -2   1  11       33.61       33.66      6.18 o 
  -1   1  11       69.66       71.07      4.30 o 
   0   1  11       47.64       48.50      2.88 o 
   1   1  11        8.28        7.29      1.95 o 
   2   1  11       24.83       26.43      3.17 o 
   3   1  11       13.53       14.51      4.82 o 
   4   1  11        1.26       -1.82      2.56 o 
  -5   2  11        7.25        4.31      3.04 o 
  -4   2  11       21.76       16.73      3.43 o 
  -3   2  11      122.62      129.41      6.89 o 
  -2   2  11       50.51       54.30      4.65 o 
  -1   2  11        4.19        7.27      5.21 o 
   0   2  11      127.73      124.61      5.22 o 
   1   2  11       77.78       83.56      4.07 o 
   2   2  11      115.89      125.52      7.08 o 
   3   2  11       23.00       24.36      5.31 o 
   4   2  11        5.09        3.24      4.62 o 
  -5   3  11        6.51       11.94      6.05 o 
  -4   3  11       19.53       27.14      4.61 o 
  -3   3  11       20.85       15.97      8.26 o 
  -2   3  11       25.80       23.88      3.93 o 
  -1   3  11        9.05        7.61      4.90 o 
   0   3  11       14.02       16.12      4.91 o 
   1   3  11       63.88       76.90      5.38 o 
   2   3  11       26.44       27.45      4.94 o 
   3   3  11        6.43        6.69      1.86 o 
   4   3  11        0.17        1.86      3.08 o 
  -4   4  11       25.65       33.04      6.07 o 
  -3   4  11       75.68       82.27      8.86 o 
  -2   4  11        4.40        7.61      3.40 o 
  -1   4  11      244.62      250.05     14.43 o 
   0   4  11       68.59       74.30      5.62 o 
   1   4  11       32.95       32.81      3.92 o 
   2   4  11       77.72       99.64     13.06 o 
   3   4  11       20.08       22.79      4.80 o 
   4   4  11        2.48        5.66      5.32 o 
  -4   5  11        5.74        2.66      2.40 o 
  -3   5  11        7.14        8.85      3.46 o 
  -2   5  11       58.17       61.91      6.92 o 
  -1   5  11       85.36       78.69     12.17 o 
   0   5  11       22.17       20.53      6.39 o 
   1   5  11        6.81        9.41      4.37 o 
   2   5  11       12.94        9.71      4.70 o 
   3   5  11        1.74        3.11      3.79 o 
  -4   6  11       12.78        5.17      3.30 o 
  -3   6  11        2.73        1.51      2.74 o 
  -2   6  11       64.48       72.37      5.64 o 
  -1   6  11       55.45       55.67      6.53 o 
   0   6  11      112.37      112.68      9.70 o 
   1   6  11       10.50       13.67      2.72 o 
   2   6  11       13.40       12.90      3.66 o 
   3   6  11       20.02       16.68      3.69 o 
  -3   7  11        7.44        7.56      6.30 o 
  -2   7  11       15.33        7.98      3.45 o 
  -1   7  11        0.61        3.65      2.86 o 
   0   7  11        7.14       11.02      6.00 o 
   1   7  11        4.52        5.96      2.55 o 
   2   7  11       15.71       13.04      4.17 o 
  -2   8  11        0.46       -2.87      3.32 o 
  -1   8  11        5.44        3.03      3.32 o 
   0   8  11       12.04        7.49      6.20 o 
   1   8  11       23.62       16.42      7.45 o 
   2   8  11       11.74       12.60      3.27 o 
   0   9  11        4.08        7.04      5.93 o 
  -2  -8  12        1.53       -1.70      2.29 o 
  -1  -8  12       22.39       15.72      5.29 o 
   0  -8  12       19.30       13.24      6.17 o 
   1  -8  12        8.34        6.18      1.72 o 
  -3  -7  12        1.95        2.83      3.51 o 
  -2  -7  12        3.08        1.96      2.26 o 
  -1  -7  12       27.35       25.84      3.75 o 
   0  -7  12       26.44       28.59     10.70 o 
   1  -7  12        0.65        3.37      1.52 o 
   2  -7  12        3.54        3.19      1.78 o 
  -3  -6  12       10.75       11.23      3.07 o 
  -2  -6  12        2.29        2.24      2.28 o 
  -1  -6  12       17.37       18.44      3.22 o 
   0  -6  12        9.46        7.76      2.03 o 
   1  -6  12       37.73       35.52      4.28 o 
   2  -6  12       16.30       12.76      3.47 o 
   3  -6  12        2.80        3.27      2.55 o 
  -4  -5  12        4.37        5.38      4.39 o 
  -3  -5  12       12.23       17.75     10.08 o 
  -2  -5  12       21.62       26.61      4.12 o 
  -1  -5  12       47.74       48.77      5.18 o 
   0  -5  12        0.09        3.01      1.23 o 
   1  -5  12        6.14        6.98      2.63 o 
   2  -5  12       10.48        8.15      3.67 o 
   3  -5  12        3.17        6.39      2.70 o 
  -4  -4  12        5.42        3.06      2.54 o 
  -3  -4  12       19.48       22.33      2.95 o 
  -2  -4  12        7.56        6.74      1.61 o 
  -1  -4  12       13.65       12.75      3.37 o 
   0  -4  12       38.66       35.58      2.75 o 
   1  -4  12       43.51       51.58      6.15 o 
   2  -4  12       58.47       64.65     11.13 o 
   3  -4  12        0.63       -0.33      2.71 o 
  -4  -3  12        8.19        5.29      4.83 o 
  -3  -3  12        7.46        4.65      1.44 o 
  -2  -3  12        2.42        2.35      1.82 o 
  -1  -3  12      384.53      405.06     12.20 o 
   0  -3  12       64.13       60.46      2.76 o 
   1  -3  12       29.58       30.79      2.78 o 
   2  -3  12       15.65       11.46      2.73 o 
   3  -3  12        2.20        1.31      2.23 o 
   4  -3  12        1.63        2.73      3.67 o 
  -5  -2  12       11.28        8.83      2.98 o 
  -4  -2  12       35.14       28.48      7.63 o 
  -3  -2  12       14.98       18.96      3.30 o 
  -2  -2  12        0.91        0.58      1.42 o 
  -1  -2  12      159.09      158.26      4.80 o 
   0  -2  12      104.16      102.68      3.40 o 
   1  -2  12       96.53       94.77      5.38 o 
   2  -2  12       19.05       21.01      2.90 o 
   3  -2  12       22.80       25.00      3.89 o 
   4  -2  12        4.59        1.61      2.23 o 
  -5  -1  12        3.45        3.72      5.10 o 
  -4  -1  12       22.07       19.23      4.01 o 
  -3  -1  12        5.28        3.63      1.67 o 
  -2  -1  12       44.95       49.44      2.93 o 
  -1  -1  12       18.85       20.84      1.77 o 
   0  -1  12      235.39      245.91      5.09 o 
   1  -1  12       54.94       51.46      3.17 o 
   2  -1  12        5.06        5.00      1.63 o 
   3  -1  12        2.32        6.72      2.22 o 
   4  -1  12        4.14        1.34      5.15 o 
  -5   0  12        6.42       12.22      4.27 o 
  -4   0  12       15.24       14.51      3.39 o 
  -3   0  12       51.10       55.72      5.09 o 
  -2   0  12       18.99       18.65      2.41 o 
  -1   0  12        0.93        0.63      2.44 o 
   0   0  12      659.35      707.24     10.71 o 
   1   0  12        7.08        6.54      1.46 o 
   2   0  12      176.70      179.60      6.54 o 
   3   0  12        7.56        5.67      2.91 o 
   4   0  12       20.20       16.55      8.22 o 
  -5   1  12        3.44        4.50      2.57 o 
  -4   1  12       22.46       22.32      3.65 o 
  -3   1  12        5.77        5.85      3.10 o 
  -2   1  12       44.79       49.88      4.41 o 
  -1   1  12       20.36       24.02      3.34 o 
   0   1  12      230.67      249.60      5.40 o 
   1   1  12       56.59       49.44      3.02 o 
   2   1  12        4.87        4.15      1.17 o 
   3   1  12        2.43       -0.39      3.00 o 
   4   1  12        4.12        1.18      2.20 o 
  -5   2  12       11.13       17.47      4.58 o 
  -4   2  12       35.62       36.86      6.19 o 
  -3   2  12       15.13       12.85      7.33 o 
  -2   2  12        0.73       -2.78      2.78 o 
  -1   2  12      159.19      147.80      6.27 o 
   0   2  12      108.15      108.09      5.62 o 
   1   2  12       97.67       91.75      4.36 o 
   2   2  12       18.33       19.06      2.62 o 
   3   2  12       22.57       22.54      4.02 o 
   4   2  12        4.78        2.74      2.94 o 
  -4   3  12        8.52        4.53      3.96 o 
  -3   3  12        6.73        3.90      2.91 o 
  -2   3  12        2.97        0.66      3.31 o 
  -1   3  12      381.83      395.20     11.43 o 
   0   3  12       66.50       65.73      4.73 o 
   1   3  12       29.31       38.49      3.73 o 
   2   3  12       15.29       10.80      3.73 o 
   3   3  12        2.19        1.07      1.58 o 
   4   3  12        1.63       -0.13      5.20 o 
  -4   4  12        5.66        7.36      2.86 o 
  -3   4  12       19.21       12.33      4.43 o 
  -2   4  12        8.35       13.87      4.70 o 
  -1   4  12       13.17       11.86      4.98 o 
   0   4  12       40.30       40.57      6.56 o 
   1   4  12       42.03       43.22      4.24 o 
   2   4  12       59.27       49.32      6.93 o 
   3   4  12        0.53        1.15      2.15 o 
  -4   5  12        4.04        6.10      4.61 o 
  -3   5  12       11.82        8.71      3.55 o 
  -2   5  12       21.29       15.25      4.86 o 
  -1   5  12       48.63       48.67      5.34 o 
   0   5  12        0.14        6.17      3.12 o 
   1   5  12        5.76        7.37      3.98 o 
   2   5  12       10.68        8.83      2.24 o 
   3   5  12        3.04        3.71      2.45 o 
  -3   6  12       10.83        8.94      3.42 o 
  -2   6  12        2.01        2.16      4.06 o 
  -1   6  12       17.15       24.15      6.55 o 
   0   6  12        9.19        8.16      3.30 o 
   1   6  12       38.81       36.38      4.97 o 
   2   6  12       15.99       14.85      4.06 o 
   3   6  12        2.61        6.07      2.82 o 
  -3   7  12        1.85        3.03      2.98 o 
  -2   7  12        3.08        5.69      3.12 o 
  -1   7  12       27.98       34.45      4.60 o 
   0   7  12       25.98       30.86      4.66 o 
   1   7  12        0.59        2.49      2.26 o 
   2   7  12        3.39        0.92      3.00 o 
  -2   8  12        1.74       -4.13      4.77 o 
  -1   8  12       22.51       21.35     11.86 o 
   0   8  12       18.42       11.49      3.47 o 
   1   8  12        8.87       13.10      3.82 o 
  -1  -8  13       24.59       30.91      7.35 o 
   0  -8  13        0.03       11.18      5.91 o 
  -2  -7  13       14.97       12.54      3.14 o 
  -1  -7  13       15.67       16.35      3.71 o 
   0  -7  13        0.10        0.01      2.99 o 
   1  -7  13       12.04        9.03      2.90 o 
  -3  -6  13        6.85        8.23      5.87 o 
  -2  -6  13        2.26        4.69      2.26 o 
  -1  -6  13       22.27       25.76      3.86 o 
   0  -6  13       16.54       15.09      3.12 o 
   1  -6  13        5.48        3.76      1.47 o 
   2  -6  13       13.34       16.05      3.90 o 
  -4  -5  13       10.91        5.95      4.41 o 
  -3  -5  13        9.64        5.80      4.97 o 
  -2  -5  13       39.11       44.54      4.48 o 
  -1  -5  13       27.78       35.87      3.58 o 
   0  -5  13        1.12        2.28      1.97 o 
   1  -5  13       18.37       18.67      5.54 o 
   2  -5  13        2.46        6.03      3.32 o 
   3  -5  13        1.75        1.58      5.95 o 
  -4  -4  13        1.14       -1.07      4.12 o 
  -3  -4  13       11.38       10.34      2.21 o 
  -2  -4  13        3.53        2.39      1.21 o 
  -1  -4  13       85.18       76.76      6.13 o 
   0  -4  13      106.48      102.54      9.16 o 
   1  -4  13       39.21       43.81      6.13 o 
   2  -4  13       10.04        9.30      2.87 o 
   3  -4  13        8.50        8.18      3.59 o 
  -4  -3  13        7.09        4.41      3.69 o 
  -3  -3  13       26.66       28.96      3.83 o 
  -2  -3  13      131.67      127.89      8.12 o 
  -1  -3  13       33.31       30.41      1.95 o 
   0  -3  13       19.96       18.49      1.66 o 
   1  -3  13       15.38       12.99      1.89 o 
   2  -3  13       23.24       13.87      3.94 o 
   3  -3  13        9.90        6.81      3.78 o 
  -4  -2  13        3.51        1.84      1.87 o 
  -3  -2  13        3.65        4.27      2.33 o 
  -2  -2  13        5.07        3.31      1.43 o 
  -1  -2  13      114.40      114.85      3.13 o 
   0  -2  13       55.54       55.46      3.78 o 
   1  -2  13      168.23      179.86      5.78 o 
   2  -2  13        1.03        1.27      1.53 o 
   3  -2  13        5.14        5.33      1.91 o 
   4  -2  13        9.58       10.98      4.49 o 
  -4  -1  13       16.54       20.56      3.98 o 
  -3  -1  13        3.86        3.42      2.63 o 
  -2  -1  13       81.50       79.89      3.24 o 
  -1  -1  13      127.60      133.27      4.22 o 
   0  -1  13      139.78      135.38      5.85 o 
   1  -1  13       64.31       67.23      3.39 o 
   2  -1  13        1.30       -0.26      2.21 o 
   3  -1  13       19.37       26.00      3.93 o 
   4  -1  13        4.16        4.83      2.38 o 
  -5   0  13        1.02       -0.76      2.26 o 
  -4   0  13        2.89        6.66      2.57 o 
  -3   0  13       19.43        7.07      2.77 o 
  -2   0  13       54.21       42.95      2.47 o 
  -1   0  13        7.13        8.63      2.60 o 
   0   0  13      183.62      179.46      6.17 o 
   1   0  13      211.62      231.56      5.80 o 
   2   0  13      105.06      111.40     15.96 o 
   3   0  13        1.49        1.90      2.16 o 
   4   0  13       14.75       10.98      3.26 o 
  -4   1  13       16.82       23.15      3.82 o 
  -3   1  13        3.85        9.23      4.12 o 
  -2   1  13       79.56       83.53      4.69 o 
  -1   1  13      126.63      126.23      6.26 o 
   0   1  13      144.40      146.36      5.60 o 
   1   1  13       62.34       60.34      3.03 o 
   2   1  13        1.35       -0.08      1.38 o 
   4   1  13        4.25        5.19      2.50 o 
  -4   2  13        3.67        2.56      2.40 o 
  -3   2  13        3.32        1.41      2.73 o 
  -2   2  13        5.57        3.05      2.80 o 
  -1   2  13      115.37      126.45     11.05 o 
   0   2  13       52.89       49.61      4.14 o 
   1   2  13      167.03      173.68      5.45 o 
   2   2  13        0.78        1.63      2.64 o 
   3   2  13        5.67        4.72      3.08 o 
   4   2  13        9.53       12.11      5.26 o 
  -4   3  13        6.76        6.22      3.56 o 
  -3   3  13       25.82       33.43      4.77 o 
  -2   3  13      132.33      136.80      9.92 o 
  -1   3  13       34.97       36.38      3.98 o 
   0   3  13       18.63       21.40      3.42 o 
   1   3  13       16.07       18.03      3.57 o 
   2   3  13       22.59       16.87      4.25 o 
   3   3  13       10.29        7.63      3.43 o 
  -4   4  13        1.02        1.83      4.19 o 
  -3   4  13       10.84       12.75      3.78 o 
  -2   4  13        3.97        0.60      4.12 o 
  -1   4  13       83.26       87.48      7.33 o 
   0   4  13      108.62      116.47      8.64 o 
   1   4  13       38.11       48.99      6.22 o 
   2   4  13       10.67       13.26     11.19 o 
   3   4  13        7.97        3.42      2.26 o 
  -4   5  13       11.01        9.61      3.33 o 
  -3   5  13        9.95       10.96      3.41 o 
  -2   5  13       39.36       40.99      5.19 o 
  -1   5  13       28.25       34.48      4.80 o 
   0   5  13        1.05        4.27      4.10 o 
   1   5  13       18.07       12.41      3.07 o 
   2   5  13        2.63        6.80      3.24 o 
   3   5  13        1.69       -1.70      5.48 o 
  -3   6  13        6.80       10.72      3.76 o 
  -2   6  13        2.20        7.04      3.49 o 
  -1   6  13       22.56       25.92      6.72 o 
   0   6  13       16.24       14.20      3.96 o 
   1   6  13        5.84        7.42      3.60 o 
   2   6  13       12.90       20.03      7.34 o 
  -2   7  13       15.37       12.04      3.56 o 
  -1   7  13       15.26       10.10      4.82 o 
   0   7  13        0.07       -4.49      4.49 o 
   1   7  13       12.20       13.12      4.10 o 
  -1   8  13       24.58       27.99      4.76 o 
   0   8  13        0.02       -1.25      3.86 o 
  -2  -7  14       12.38       13.05      2.84 o 
  -1  -7  14       12.09       11.02      6.40 o 
   0  -7  14        6.38        6.63      4.23 o 
   1  -7  14        9.67        8.71      2.06 o 
  -3  -6  14        2.87        8.43      4.06 o 
  -2  -6  14        1.14        4.76      2.34 o 
  -1  -6  14       21.97       18.98      3.27 o 
   0  -6  14        0.07       -0.58      1.44 o 
   1  -6  14        1.84        1.24      2.48 o 
   2  -6  14        9.12        9.92      2.75 o 
  -3  -5  14        5.12        5.97      3.98 o 
  -2  -5  14       24.82       25.11      3.51 o 
  -1  -5  14        0.74       -1.94      1.94 o 
   0  -5  14       24.85       28.80      5.46 o 
   1  -5  14       17.22       21.48      4.34 o 
   2  -5  14        9.43       11.04      4.51 o 
  -4  -4  14        5.53        4.70      4.21 o 
  -3  -4  14        2.13       -1.50      3.53 o 
  -2  -4  14       17.18       17.19      2.87 o 
  -1  -4  14       23.70       22.38      3.32 o 
   0  -4  14        2.81        4.72      1.40 o 
   1  -4  14       10.86       13.52      2.73 o 
   2  -4  14        5.73        9.12      3.66 o 
   3  -4  14        9.70        8.63      5.70 o 
  -4  -3  14        5.34       -0.47      2.32 o 
  -3  -3  14       28.19       30.53      4.88 o 
  -2  -3  14       81.60       72.91      6.87 o 
  -1  -3  14       10.05        7.27      1.38 o 
   0  -3  14       58.90       55.32      3.49 o 
   1  -3  14       11.47       10.81      2.99 o 
   2  -3  14        2.68        2.44      1.70 o 
   3  -3  14       14.78        9.42      3.45 o 
  -4  -2  14        8.56        5.32      1.98 o 
  -3  -2  14        5.26        4.19      3.18 o 
  -2  -2  14       32.03       28.20      3.51 o 
  -1  -2  14       76.50       78.90      6.37 o 
   0  -2  14        7.30        8.79      1.68 o 
   1  -2  14       22.73       22.81      3.34 o 
   2  -2  14       15.32       17.96      2.85 o 
   3  -2  14        3.67       10.36      2.71 o 
  -4  -1  14       25.22       28.76      7.23 o 
  -3  -1  14       34.10       34.81      4.44 o 
  -2  -1  14       77.39       68.62      4.82 o 
  -1  -1  14       40.92       36.63      2.31 o 
   0  -1  14        7.40        7.94      1.67 o 
   1  -1  14       46.53       48.39      4.04 o 
   2  -1  14       33.43       31.00      3.64 o 
   3  -1  14       23.90       21.85      4.02 o 
  -4   0  14        0.31        2.95      2.21 o 
  -3   0  14        2.19        0.31      2.52 o 
  -2   0  14       26.60       29.26      5.86 o 
  -1   0  14        0.77       -0.30      1.56 o 
   0   0  14        0.15       -0.87      1.72 o 
   1   0  14      165.57      173.99      5.83 o 
   2   0  14        1.85        1.21      1.93 o 
   3   0  14        1.13       -1.19      3.34 o 
  -4   1  14       24.63       30.81      4.91 o 
  -3   1  14       34.14       42.04      6.03 o 
  -2   1  14       78.90       75.59      7.43 o 
  -1   1  14       39.99       38.60      4.16 o 
   0   1  14        6.29        6.82      2.40 o 
   1   1  14       45.99       49.86      3.95 o 
   2   1  14       34.71       41.91      4.17 o 
   3   1  14       24.04       20.97      4.38 o 
  -4   2  14        8.47       11.93      5.11 o 
  -3   2  14        5.29        3.08      3.65 o 
  -2   2  14       32.16       35.50      4.71 o 
  -1   2  14       75.53       75.48      5.32 o 
   0   2  14        7.64        6.70      3.42 o 
   1   2  14       23.68       22.35      2.79 o 
   2   2  14       15.53       16.86      2.45 o 
   3   2  14        3.60        5.73      4.95 o 
  -4   3  14        5.77        3.76      3.42 o 
  -3   3  14       28.52       35.01      5.34 o 
  -2   3  14       81.39       77.86      8.32 o 
  -1   3  14       11.46       13.04      4.27 o 
   0   3  14       57.52       64.62      6.04 o 
   1   3  14       11.72       13.98      6.51 o 
   2   3  14        2.29        1.92      1.58 o 
   3   3  14       15.01       20.27      4.75 o 
  -4   4  14        5.64        5.14      2.52 o 
  -3   4  14        2.15        4.68      7.20 o 
  -2   4  14       17.33       24.72      4.75 o 
  -1   4  14       23.67       25.36      4.20 o 
   0   4  14        3.12        3.56      3.22 o 
   1   4  14       10.41       13.56      3.62 o 
   2   4  14        6.05        9.30      3.89 o 
   3   4  14        9.64       10.53      6.20 o 
  -3   5  14        5.59        1.86      3.24 o 
  -1   5  14        0.55       -1.15      4.06 o 
   0   5  14       24.48       32.50      4.95 o 
   1   5  14       17.19       24.05      4.74 o 
   2   5  14        9.42        4.25      2.46 o 
  -3   6  14        2.95        4.90      3.15 o 
  -2   6  14        1.25        4.26      3.25 o 
  -1   6  14       21.89       17.25      3.89 o 
   0   6  14        0.09        5.12      5.26 o 
   1   6  14        1.95        2.21      1.98 o 
   2   6  14        8.83        6.53      3.47 o 
  -2   7  14       12.47       12.43      3.98 o 
  -1   7  14       11.59       12.47      4.16 o 
   0   7  14        6.76        9.02      4.30 o 
   1   7  14        9.50        8.17      6.82 o 
  -2  -6  15        0.44        2.36      2.20 o 
  -1  -6  15        2.78        5.62      5.19 o 
   0  -6  15        2.56        3.57      4.12 o 
   1  -6  15        2.55       -0.06      2.02 o 
  -3  -5  15       12.29       13.67      4.43 o 
  -2  -5  15       34.04       31.24      4.52 o 
  -1  -5  15        5.13        6.16      2.09 o 
   0  -5  15       32.78       29.67      4.59 o 
   1  -5  15        9.70       11.65      3.25 o 
   2  -5  15        1.22        2.49      5.24 o 
  -3  -4  15        4.45        1.15      3.49 o 
  -2  -4  15       13.30       14.18      4.70 o 
  -1  -4  15        0.67        2.11      2.60 o 
   0  -4  15       19.56       16.10      2.96 o 
   1  -4  15        7.54        8.38      3.07 o 
   2  -4  15       11.07       10.48      4.12 o 
  -4  -3  15       19.80       21.98      5.85 o 
  -3  -3  15       24.51       29.87      9.29 o 
  -2  -3  15       10.35        9.56      1.84 o 
  -1  -3  15        3.01        2.86      3.20 o 
   0  -3  15       49.35       49.30      3.62 o 
   1  -3  15       11.84       12.82      2.30 o 
   2  -3  15       53.45       51.57     16.79 o 
   3  -3  15        9.71       12.42      3.57 o 
  -4  -2  15        3.55        0.77      1.94 o 
  -3  -2  15        0.43       -2.22      2.22 o 
  -2  -2  15        1.93        4.98      2.51 o 
  -1  -2  15        8.40        9.05      1.92 o 
   0  -2  15        2.79        4.37      2.10 o 
   1  -2  15       25.05       16.93      2.74 o 
   2  -2  15       29.04       27.79      4.09 o 
   3  -2  15       16.26       16.21      7.06 o 
  -4  -1  15       20.26       19.69      5.82 o 
  -3  -1  15       35.16       30.21      4.54 o 
  -2  -1  15       31.12       27.64      2.45 o 
  -1  -1  15        8.87       11.83      2.54 o 
   0  -1  15       39.33       39.41      3.66 o 
   1  -1  15       76.59       70.16      8.29 o 
   2  -1  15       18.45       17.92      3.37 o 
   3  -1  15        9.54        7.05      2.26 o 
  -4   0  15        0.19        1.85      2.75 o 
  -3   0  15       11.47       15.18      9.09 o 
  -2   0  15        2.53        6.42      3.47 o 
  -1   0  15        1.03        3.55      3.35 o 
   0   0  15        0.53        3.48      1.78 o 
   1   0  15       11.18        9.82      2.26 o 
   2   0  15        0.28        0.85      2.72 o 
   3   0  15        1.78        3.92      1.89 o 
  -4   1  15       19.25       20.43      4.46 o 
  -3   1  15       36.10       38.85      9.09 o 
  -2   1  15       29.73       35.49      4.32 o 
  -1   1  15        9.79        7.40      2.60 o 
   0   1  15       40.23       41.29      3.36 o 
   1   1  15       77.31       87.98      7.12 o 
   2   1  15       17.25       20.90      4.39 o 
   3   1  15        9.50        3.34      2.95 o 
  -4   2  15        3.58        3.58      1.75 o 
  -3   2  15        0.44        5.15      2.87 o 
  -2   2  15        1.89        0.94      2.73 o 
  -1   2  15        8.50        3.95      2.76 o 
   0   2  15        2.84        0.64      2.39 o 
   1   2  15       25.04       22.85      3.28 o 
   2   2  15       28.63       36.32      5.11 o 
   3   2  15       16.49       12.81      3.87 o 
  -4   3  15       20.00       21.45      3.87 o 
  -3   3  15       24.36       26.35      7.18 o 
  -2   3  15       10.14       13.88      3.23 o 
  -1   3  15        2.61        4.80      2.94 o 
   0   3  15       48.26       42.81      4.01 o 
   1   3  15       12.77       14.75      2.87 o 
   2   3  15       54.02       49.91      8.37 o 
   3   3  15        9.34       14.67      5.68 o 
  -3   4  15        4.55        9.82      4.86 o 
  -2   4  15       13.04       20.22      6.11 o 
  -1   4  15        0.64        1.82      2.89 o 
   0   4  15       19.87       22.18      4.51 o 
   1   4  15        7.33        7.56      3.01 o 
   2   4  15       11.24        5.91      3.15 o 
  -3   5  15       12.45        3.28      4.60 o 
  -2   5  15       33.68       39.11      6.47 o 
  -1   5  15        4.97        6.57      3.16 o 
   0   5  15       32.61       33.60      4.76 o 
   1   5  15       10.04       17.45      4.59 o 
   2   5  15        1.01        3.40      1.97 o 
  -2   6  15        0.38        2.40      5.56 o 
  -1   6  15        2.82        0.50      3.32 o 
   0   6  15        2.47       13.15      6.75 o 
   1   6  15        2.66        2.09      2.15 o 
  -1  -6  16        7.39        0.14      3.57 o 
   0  -6  16        1.97        0.27      4.00 o 
  -2  -5  16        8.14        7.30      2.92 o 
  -1  -5  16        5.46        5.60      3.67 o 
   0  -5  16        7.90        3.91      3.24 o 
   1  -5  16       23.15       17.89      4.11 o 
  -3  -4  16       14.86       14.06      5.75 o 
  -2  -4  16        0.15        0.02      2.05 o 
  -1  -4  16       29.57       29.75      3.80 o 
   0  -4  16        2.32        3.10      5.47 o 
   1  -4  16        1.47        6.13      2.19 o 
   2  -4  16        0.48        0.83      2.13 o 
  -3  -3  16       24.18       11.90      4.78 o 
  -2  -3  16        4.44        2.65      1.98 o 
  -1  -3  16       10.35       10.26      2.48 o 
   0  -3  16       84.90       82.18     10.25 o 
   1  -3  16        1.09        1.92      1.87 o 
   2  -3  16       35.60       30.39      6.19 o 
  -3  -2  16        2.37        0.66      3.61 o 
  -2  -2  16        1.42        4.13      3.28 o 
  -1  -2  16       15.78       18.99      1.86 o 
   0  -2  16        6.40        7.16      1.36 o 
   1  -2  16        0.10        2.66      1.97 o 
   2  -2  16        4.67        4.93      2.91 o 
  -4  -1  16        9.02       12.79      4.81 o 
  -3  -1  16       20.72       20.52      3.72 o 
  -2  -1  16        3.63        5.69      2.31 o 
  -1  -1  16       31.69       30.13      2.68 o 
   0  -1  16       39.30       41.97      3.92 o 
   1  -1  16       21.90       19.98      3.34 o 
   2  -1  16       10.18       14.25      3.57 o 
   3  -1  16       15.10       13.26      5.77 o 
  -4   0  16        1.83        4.46      2.95 o 
  -3   0  16        4.79        5.05      2.51 o 
  -2   0  16        0.02        1.38      2.90 o 
  -1   0  16        5.56        4.43      1.85 o 
   0   0  16        0.31        0.58      1.74 o 
   1   0  16        5.79        6.25      2.58 o 
   2   0  16        0.06       -2.81      2.81 o 
   3   0  16        0.58        4.26      2.79 o 
  -4   1  16        8.77        2.42      2.73 o 
  -3   1  16       21.41       24.11      4.24 o 
  -2   1  16        3.66        5.05      3.24 o 
  -1   1  16       31.43       31.80      3.79 o 
   0   1  16       39.36       43.38      4.17 o 
   1   1  16       21.11       28.78      3.09 o 
   2   1  16       10.97        8.22      2.98 o 
   3   1  16       14.85       12.00      3.45 o 
  -3   2  16        2.24        8.93      3.63 o 
  -2   2  16        1.32        4.38      2.87 o 
  -1   2  16       15.65       23.79      4.16 o 
   0   2  16        6.50       15.39      3.46 o 
   1   2  16        0.09       -1.49      1.78 o 
   2   2  16        4.69        6.96      4.99 o 
  -3   3  16       24.59       25.05      5.77 o 
  -2   3  16        3.88        5.51      3.71 o 
  -1   3  16       11.19       18.13      3.75 o 
   0   3  16       85.37       96.20      7.98 o 
   1   3  16        0.94        0.05      2.29 o 
   2   3  16       35.07       47.06     10.32 o 
  -3   4  16       14.65       29.20      7.90 o 
  -2   4  16        0.18       -1.68      2.86 o 
  -1   4  16       29.75       30.74      6.16 o 
   0   4  16        2.29        0.34      2.74 o 
   1   4  16        1.42        2.53      2.63 o 
   2   4  16        0.48        8.17      5.34 o 
  -2   5  16        8.36       17.40      4.55 o 
  -1   5  16        5.53        5.88      3.21 o 
   0   5  16        7.58       10.21      3.38 o 
   1   5  16       23.86       28.63      5.71 o 
  -1   6  16        7.59        0.45      4.06 o 
   0   6  16        1.92        0.57      3.07 o 
  -1  -5  17        3.09        2.20      3.37 o 
   0  -5  17       18.90       13.89      4.23 o 
  -2  -4  17        7.82        7.65      4.66 o 
  -1  -4  17       14.09        7.43      3.59 o 
   0  -4  17        3.76       11.31      5.52 o 
   1  -4  17       17.70       16.80      3.34 o 
  -3  -3  17        5.62        5.95      4.15 o 
  -2  -3  17        2.65        4.27      3.34 o 
  -1  -3  17       47.70       39.69      4.91 o 
   0  -3  17       12.90       10.34      2.47 o 
   1  -3  17        3.59        5.32      2.06 o 
   2  -3  17        5.63        1.30      2.05 o 
  -3  -2  17       17.45        9.36      2.64 o 
  -2  -2  17       28.88       40.17     15.84 o 
  -1  -2  17       14.92       15.27      2.11 o 
   0  -2  17        1.34        1.51      1.86 o 
   1  -2  17        0.10        2.36      2.09 o 
   2  -2  17        1.08       -2.32      3.92 o 
  -3  -1  17        3.72        5.11      2.32 o 
  -2  -1  17        2.40        5.73      4.98 o 
  -1  -1  17       17.87       18.36      2.73 o 
   0  -1  17       19.60       21.12      3.50 o 
   1  -1  17        2.09        2.54      4.02 o 
   2  -1  17       17.63       21.38      7.06 o 
  -3   0  17        4.74        0.90      2.49 o 
  -2   0  17        8.47        7.48      2.63 o 
  -1   0  17       14.29       14.59      2.39 o 
   0   0  17       13.03       17.81      2.69 o 
   1   0  17        0.04        2.49      2.81 o 
   2   0  17        2.92        4.50      2.61 o 
  -3   1  17        3.63        5.97      3.19 o 
  -2   1  17        2.36        1.57      2.60 o 
  -1   1  17       18.21       16.24      4.36 o 
   0   1  17       19.19       15.49      3.13 o 
   1   1  17        1.79        2.15      2.56 o 
   2   1  17       17.82       19.40      4.11 o 
  -3   2  17       16.94       26.59      5.64 o 
  -2   2  17       29.50       34.39      5.41 o 
  -1   2  17       14.91       16.85      3.16 o 
   0   2  17        1.43        2.64      2.96 o 
   1   2  17        0.07        2.05      2.16 o 
   2   2  17        1.08        2.98      3.28 o 
  -3   3  17        5.68       11.38      3.45 o 
  -2   3  17        2.29        1.14      2.70 o 
  -1   3  17       47.52       44.65      6.00 o 
   0   3  17       12.77       12.56      3.58 o 
   1   3  17        3.65        3.52      5.81 o 
   2   3  17        5.70        3.37      5.01 o 
  -2   4  17        7.76        7.31      5.53 o 
  -1   4  17       14.21       17.06      4.43 o 
   0   4  17        3.80        6.22      3.20 o 
   1   4  17       17.54       15.50      4.67 o 
  -1   5  17        3.15        6.05      4.50 o 
   0   5  17       18.97       20.53      4.23 o 
  -1  -4  18        0.88        3.57      3.14 o 
   0  -4  18        4.26        5.75      4.99 o 
  -2  -3  18       19.52        7.67      3.69 o 
  -1  -3  18       12.36       18.92      5.66 o 
   0  -3  18        0.48        6.38      3.94 o 
   1  -3  18        0.70        1.60      3.08 o 
  -2  -2  18        8.79        5.68      3.76 o 
  -1  -2  18        8.04        6.05      2.56 o 
   0  -2  18        1.31        4.84      3.26 o 
   1  -2  18        8.67        7.82      2.70 o 
  -2  -1  18       14.75       11.56      3.24 o 
  -1  -1  18       16.41       14.57      2.79 o 
   0  -1  18        5.31        8.53      2.01 o 
   1  -1  18        2.97        6.20      2.36 o 
  -2   0  18       15.38       14.42      7.11 o 
  -1   0  18        0.33        3.90      2.27 o 
   0   0  18        0.26        1.23      1.65 o 
   1   0  18        7.23        8.63      5.48 o 
  -2   1  18       14.20       12.41      3.70 o 
  -1   1  18       16.62       16.32      3.49 o 
   0   1  18        5.49       10.63      6.33 o 
   1   1  18        3.00        4.19      2.75 o 
  -2   2  18        8.99        9.49      3.28 o 
  -1   2  18        7.67        9.04      3.11 o 
   0   2  18        1.49        2.44      2.45 o 
   1   2  18        8.53        8.70      4.68 o 
  -2   3  18       19.98       24.21      4.29 o 
  -1   3  18       12.20        3.38      6.28 o 
   0   3  18        0.59        8.20      4.00 o 
   1   3  18        0.77        1.09      4.56 o 
  -1   4  18        0.93        0.80      3.04 o 
   0   4  18        3.94        1.39      2.81 o 
   0  -2  19       16.98       28.03      6.34 o 
  -1  -1  19        0.12        4.86      3.39 o 
   0  -1  19        1.49        3.08      3.02 o 
  -2   0  19        0.02        2.34      2.85 o 
  -1   0  19       55.50       72.78      7.80 o 
   0   0  19        0.19        6.25      3.06 o 
  -1   1  19        0.13       -0.05      2.38 o 
   0   1  19        1.37        1.83      3.49 o 
  -1   2  19       12.94       10.68      3.07 o 
   0   2  19       17.08       23.64      4.43 o 
                                                 
